# Supplementary material for: Di-μ-benzoato-κ3 O,O′:O;κ3 O:O,O′-bis­[(acetato-κO)(1,10-phenanthroline-κ2 N,N′)lead(II)] dihydrate
Source: Acta Crystallogr Sect E Struct Rep Online. 2009 Jul 11;65(Pt 8):m900. doi: 10.1107/S1600536809025896 (PMC2977393; doi:10.1107/S1600536809025896)
Supplement: Supplementary file 1 [file e-65-0m900-sup1.cif]

##############################################################################
###                                                                        ###
###        Electronic paper (Acta Crystallographica Section E)             ###
###                                                                        ###
##############################################################################
#                                                                            #
# This CIF contains the data in a paper accepted for publication in Acta     #
# Crystallographica Section E. It conforms to the requirements of Notes      #
# for Authors for Section E, and has been peer reviewed under the auspices   #
# of the IUCr Commission on Journals.                                        #
#                                                                            #
# Full details of the Crystallographic Information File format               #
# are given in the paper "The Crystallographic Information File (CIF):       #
# a New Standard Archive File for Crystallography" by S. R. Hall, F. H.      #
# Allen and I. D. Brown [Acta Cryst. (1991), A47, 655-685].                  #
#                                                                            #
# The current version of the core CIF dictionary is obtainable from          #
# ftp://ftp.iucr.org/pub/cif_core.dic. The current version number is 2.4.    #
#                                                                            #
# Software is freely available for graphical display of the structure(s) in  #
# this CIF.  For information consult the CIF home page http://www.iucr.org/  #
# cif/home.html                                                              #
#                                                                            #
# This file may be used for bona fide research purposes within the           #
# scientific community so long as proper attribution is given to the journal # 
# article from which it was obtained.                                        #
#                                                                            #
##############################################################################
                                             
data_I
_audit_creation_method     SHELXL-97
_chemical_name_systematic
;
Di-\m-benzoato-
\k^3^<i>O</i>,<i>O</i>':<i>O</i>;\k^3^<i>O</i>:<i>O</i>,<i>O</i>'-
bis[(acetato-\k<i>O</i>)(1,10-phenanthroline-\k^2^<i>N</i>,<i>N</i>')lead(II)]
dihydrate
;
_chemical_name_common     ?
_chemical_formula_moiety     'C42 H32 N4 O8 Pb2, 2(H2 O)'
_chemical_formula_sum     'C42 H36 N4 O10 Pb2'
_chemical_formula_iupac     '[Pb2 (C2 H3 O2)2 (C7 H5 O2)2 (C12 H8 N2)2], 2H2 O'
_chemical_formula_weight     1171.15
_chemical_melting_point     ?
_symmetry_cell_setting     Monoclinic
_symmetry_space_group_name_H-M     'P 21/n'
_symmetry_space_group_name_Hall     '-P 2yn'
loop_
    _symmetry_equiv_pos_as_xyz
    'x, y, z'
    '-x+1/2, y+1/2, -z+1/2'
    '-x, -y, -z'
    'x-1/2, -y-1/2, z-1/2'
_cell_length_a     11.809(4)
_cell_length_b     13.910(5)
_cell_length_c     12.290(4)
_cell_angle_alpha     90.00
_cell_angle_beta     107.392(4)
_cell_angle_gamma     90.00
_cell_volume     1926.5(11)
_cell_formula_units_Z     2
_cell_measurement_reflns_used     3638
_cell_measurement_theta_min     2.33
_cell_measurement_theta_max     23.05
_cell_measurement_temperature     294(2)
_exptl_crystal_description     block
_exptl_crystal_colour     colourless
_exptl_crystal_size_max     0.11
_exptl_crystal_size_mid     0.07
_exptl_crystal_size_min     0.05
_exptl_crystal_density_diffrn     2.019
_exptl_crystal_density_meas     ?
_exptl_crystal_density_method     'not measured'
_exptl_crystal_F_000     1120
_exptl_absorpt_coefficient_mu     8.794
_exptl_absorpt_correction_type     multi-scan
_exptl_absorpt_process_details     '(SADABS; Bruker, 1997)'
_exptl_absorpt_correction_T_min     0.4446
_exptl_absorpt_correction_T_max     0.6675
_exptl_special_details
;
;
_diffrn_ambient_temperature     294(2)
_diffrn_radiation_type     MoK\a
_diffrn_radiation_wavelength     0.71073
_diffrn_radiation_source     'fine-focus sealed tube'
_diffrn_radiation_monochromator     graphite
_diffrn_measurement_device_type     'Bruker SMART CCD area-detector'
_diffrn_measurement_method     '\f and \w'
_diffrn_detector_area_resol_mean     ?
_diffrn_reflns_number     16820
_diffrn_reflns_av_R_equivalents     0.0444
_diffrn_reflns_av_sigmaI/netI     0.0437
_diffrn_reflns_theta_min     2.27
_diffrn_reflns_theta_max     27.50
_diffrn_reflns_theta_full     27.50
_diffrn_measured_fraction_theta_max     0.998
_diffrn_measured_fraction_theta_full     0.998
_diffrn_reflns_limit_h_min     -15
_diffrn_reflns_limit_h_max     15
_diffrn_reflns_limit_k_min     -18
_diffrn_reflns_limit_k_max     18
_diffrn_reflns_limit_l_min     -15
_diffrn_reflns_limit_l_max     15
_diffrn_standards_number     0
_diffrn_standards_interval_count     ?
_diffrn_standards_interval_time     ?
_diffrn_standards_decay_%     ?
_refine_special_details
;
Refinement of <i>F</i>^2^ against ALL reflections. The weighted <i>R</i>-factor
<i>wR</i> and
goodness of fit <i>S</i> are based on <i>F</i>^2^, conventional
<i>R</i>-factors <i>R</i> are based
on <i>F</i>, with <i>F</i> set to zero for negative <i>F</i>^2^. The threshold
expression of
<i>F</i>^2^ > \s(<i>F</i>^2^) is used only for calculating <i>R</i>-factors(gt)
<i>etc</i>. and is
not relevant to the choice of reflections for refinement. <i>R</i>-factors
based
on <i>F</i>^2^ are statistically about twice as large as those based on
<i>F</i>, and <i>R</i>-
factors based on ALL data will be even larger.
;
_reflns_number_total     4417
_reflns_number_gt     3343
_reflns_threshold_expression     I>2\s(I)
_refine_ls_structure_factor_coef     Fsqd
_refine_ls_matrix_type     full
_refine_ls_R_factor_all     0.0470
_refine_ls_R_factor_gt     0.0287
_refine_ls_wR_factor_gt     0.0519
_refine_ls_wR_factor_ref     0.0571
_refine_ls_goodness_of_fit_ref     1.031
_refine_ls_restrained_S_all     1.037
_refine_ls_number_reflns     4417
_refine_ls_number_parameters     263
_refine_ls_number_restraints     18
_refine_ls_hydrogen_treatment     constr
_refine_ls_weighting_scheme     calc
_refine_ls_weighting_details
                 'calc w=1/[\s^2^(Fo^2^)+(0.0213P)^2^] where P=(Fo^2^+2Fc^2^)/3'
_atom_sites_solution_hydrogens     geom
_atom_sites_solution_primary     direct
_atom_sites_solution_secondary     difmap
_refine_ls_shift/su_max     0.001
_refine_ls_shift/su_mean     0.000
_refine_diff_density_max     0.727
_refine_diff_density_min     -0.848
_refine_ls_extinction_method     none
_refine_ls_extinction_coef     ?
loop_
    _atom_type_symbol
    _atom_type_description
    _atom_type_scat_dispersion_real
    _atom_type_scat_dispersion_imag
    _atom_type_scat_source
    'C' 'C' 0.0033 0.0016
                         'International Tables Vol C Tables 4.2.6.8 and 6.1.1.4'
    'H' 'H' 0.0000 0.0000
                         'International Tables Vol C Tables 4.2.6.8 and 6.1.1.4'
    'N' 'N' 0.0061 0.0033
                         'International Tables Vol C Tables 4.2.6.8 and 6.1.1.4'
    'O' 'O' 0.0106 0.0060
                         'International Tables Vol C Tables 4.2.6.8 and 6.1.1.4'
    'Pb' 'Pb' -3.3944 10.1111
                         'International Tables Vol C Tables 4.2.6.8 and 6.1.1.4'
_computing_data_collection     'SMART (Bruker, 1997)'
_computing_cell_refinement     'SAINT (Bruker, 1997)'
_computing_data_reduction     'SAINT (Bruker, 1997)'
_computing_structure_solution     'SHELXS97 (Sheldrick, 2008)'
_computing_structure_refinement     'SHELXL97 (Sheldrick, 2008)'
_computing_molecular_graphics     'SHELXTL (Sheldrick, 2008)'
_computing_publication_material     'publCIF (Westrip, 2009)'
loop_
    _atom_site_type_symbol
    _atom_site_label
    _atom_site_fract_x
    _atom_site_fract_y
    _atom_site_fract_z
    _atom_site_U_iso_or_equiv
    _atom_site_adp_type
    _atom_site_calc_flag
    _atom_site_refinement_flags
    _atom_site_occupancy
    _atom_site_disorder_assembly
    _atom_site_disorder_group
    Pb Pb1 0.173727(14) 0.043850(12) 0.498903(14) 0.03372(6) Uani d . 1 . .
    N N1 0.2720(3) -0.0825(3) 0.3883(3) 0.0359(9) Uani d . 1 . .
    N N2 0.3507(3) 0.1041(3) 0.4296(3) 0.0311(8) Uani d . 1 . .
    O O1 -0.0112(3) -0.0419(2) 0.3725(3) 0.0457(8) Uani d . 1 . .
    O O2 0.0805(3) 0.0648(2) 0.2958(3) 0.0423(8) Uani d . 1 . .
    O O3 0.0861(3) 0.2009(2) 0.4678(3) 0.0518(7) Uani d U 1 . .
    O O4 0.2321(3) 0.2249(2) 0.6272(3) 0.0544(8) Uani d U 1 . .
    O O5 0.3305(3) 0.3221(3) 0.8466(3) 0.0727(12) Uani d . 1 . .
    H H1W 0.3119 0.2922 0.7852 0.109 Uiso d R 1 . .
    H H2W 0.4037 0.3247 0.8745 0.109 Uiso d R 1 . .
    C C1 -0.0917(4) -0.0099(3) 0.1737(4) 0.0316(10) Uani d . 1 . .
    C C2 -0.0902(4) 0.0467(4) 0.0825(4) 0.0496(13) Uani d . 1 . .
    H H2 -0.0340 0.0953 0.0923 0.059 Uiso calc R 1 . .
    C C3 -0.1716(5) 0.0322(4) -0.0240(4) 0.0610(16) Uani d . 1 . .
    H H3 -0.1702 0.0710 -0.0852 0.073 Uiso calc R 1 . .
    C C4 -0.2551(5) -0.0405(4) -0.0383(5) 0.0591(15) Uani d . 1 . .
    H H4 -0.3101 -0.0508 -0.1094 0.071 Uiso calc R 1 . .
    C C5 -0.2564(4) -0.0974(4) 0.0529(4) 0.0517(14) Uani d . 1 . .
    H H5 -0.3130 -0.1457 0.0433 0.062 Uiso calc R 1 . .
    C C6 -0.1751(4) -0.0836(3) 0.1580(4) 0.0408(12) Uani d . 1 . .
    H H6 -0.1757 -0.1233 0.2187 0.049 Uiso calc R 1 . .
    C C7 -0.0022(4) 0.0053(3) 0.2875(4) 0.0358(11) Uani d . 1 . .
    C C8 0.2340(5) -0.1718(4) 0.3670(4) 0.0478(13) Uani d . 1 . .
    H H8 0.1693 -0.1909 0.3903 0.057 Uiso calc R 1 . .
    C C9 0.2844(5) -0.2388(4) 0.3123(4) 0.0555(15) Uani d . 1 . .
    H H9 0.2538 -0.3008 0.2992 0.067 Uiso calc R 1 . .
    C C10 0.3789(5) -0.2130(4) 0.2779(4) 0.0510(14) Uani d . 1 . .
    H H10 0.4144 -0.2572 0.2415 0.061 Uiso calc R 1 . .
    C C11 0.4235(4) -0.1176(4) 0.2979(4) 0.0408(12) Uani d . 1 . .
    C C12 0.5245(5) -0.0854(4) 0.2670(4) 0.0493(14) Uani d . 1 . .
    H H12 0.5628 -0.1274 0.2307 0.059 Uiso calc R 1 . .
    C C13 0.5649(4) 0.0053(4) 0.2898(4) 0.0467(13) Uani d . 1 . .
    H H13 0.6318 0.0242 0.2703 0.056 Uiso calc R 1 . .
    C C14 0.5072(4) 0.0736(3) 0.3438(4) 0.0342(11) Uani d . 1 . .
    C C15 0.5469(4) 0.1678(4) 0.3670(4) 0.0426(12) Uani d . 1 . .
    H H15 0.6125 0.1896 0.3471 0.051 Uiso calc R 1 . .
    C C16 0.4878(4) 0.2280(4) 0.4197(4) 0.0429(12) Uani d . 1 . .
    H H16 0.5116 0.2917 0.4345 0.051 Uiso calc R 1 . .
    C C17 0.3918(4) 0.1927(3) 0.4507(4) 0.0367(11) Uani d . 1 . .
    H H17 0.3542 0.2338 0.4885 0.044 Uiso calc R 1 . .
    C C18 0.4080(4) 0.0436(3) 0.3760(4) 0.0306(10) Uani d . 1 . .
    C C19 0.3653(4) -0.0553(3) 0.3537(4) 0.0329(10) Uani d . 1 . .
    C C20 0.1402(5) 0.2519(4) 0.5538(4) 0.0513(7) Uani d U 1 . .
    C C21 0.0877(5) 0.3482(4) 0.5642(4) 0.0572(11) Uani d U 1 . .
    H H21A 0.0272 0.3411 0.6012 0.086 Uiso calc R 1 . .
    H H21B 0.0535 0.3751 0.4896 0.086 Uiso calc R 1 . .
    H H21C 0.1487 0.3902 0.6084 0.086 Uiso calc R 1 . .
loop_
    _atom_site_aniso_label
    _atom_site_aniso_U_11
    _atom_site_aniso_U_22
    _atom_site_aniso_U_33
    _atom_site_aniso_U_12
    _atom_site_aniso_U_13
    _atom_site_aniso_U_23
    Pb1 0.02875(9) 0.04061(11) 0.03074(10) -0.00348(9) 0.00726(7) -0.00015(9)
    N1 0.036(2) 0.031(2) 0.038(2) -0.0030(17) 0.0064(18) -0.0009(17)
    N2 0.030(2) 0.033(2) 0.030(2) -0.0017(17) 0.0089(16) 0.0002(16)
    O1 0.0395(19) 0.065(2) 0.0321(18) -0.0089(17) 0.0104(15) 0.0032(17)
    O2 0.043(2) 0.039(2) 0.0392(19) -0.0107(15) 0.0051(16) 0.0036(15)
    O3 0.0595(17) 0.0502(16) 0.0416(15) 0.0045(13) 0.0091(13) -0.0036(13)
    O4 0.0521(18) 0.0559(18) 0.0500(17) 0.0017(15) 0.0074(14) 0.0008(15)
    O5 0.052(2) 0.087(3) 0.085(3) -0.006(2) 0.029(2) -0.008(2)
    C1 0.028(2) 0.035(2) 0.030(2) 0.004(2) 0.007(2) -0.001(2)
    C2 0.046(3) 0.056(3) 0.040(3) -0.010(3) 0.004(2) 0.007(3)
    C3 0.067(4) 0.073(4) 0.037(3) -0.004(3) 0.007(3) 0.010(3)
    C4 0.058(4) 0.062(4) 0.041(3) 0.003(3) -0.010(3) -0.006(3)
    C5 0.041(3) 0.047(3) 0.055(3) -0.005(2) -0.004(3) -0.007(3)
    C6 0.039(3) 0.038(3) 0.043(3) 0.000(2) 0.009(2) 0.003(2)
    C7 0.036(3) 0.038(3) 0.034(3) 0.004(2) 0.011(2) -0.004(2)
    C8 0.050(3) 0.043(3) 0.045(3) -0.011(3) 0.007(3) 0.000(2)
    C9 0.075(4) 0.033(3) 0.048(3) -0.002(3) 0.002(3) -0.007(3)
    C10 0.071(4) 0.045(3) 0.031(3) 0.013(3) 0.007(3) -0.008(2)
    C11 0.047(3) 0.046(3) 0.025(2) 0.015(2) 0.005(2) 0.002(2)
    C12 0.051(3) 0.059(4) 0.040(3) 0.025(3) 0.017(3) 0.005(3)
    C13 0.039(3) 0.068(4) 0.038(3) 0.018(3) 0.019(2) 0.017(3)
    C14 0.024(2) 0.050(3) 0.027(2) 0.006(2) 0.0062(19) 0.013(2)
    C15 0.029(3) 0.057(3) 0.039(3) -0.007(2) 0.007(2) 0.013(2)
    C16 0.038(3) 0.043(3) 0.047(3) -0.012(2) 0.011(2) 0.000(2)
    C17 0.034(3) 0.039(3) 0.036(3) -0.004(2) 0.009(2) -0.002(2)
    C18 0.027(2) 0.034(2) 0.027(2) 0.003(2) 0.0023(18) 0.002(2)
    C19 0.035(2) 0.035(3) 0.023(2) 0.007(2) -0.0002(19) 0.005(2)
    C20 0.0571(16) 0.0509(16) 0.0431(15) 0.0041(13) 0.0105(13) -0.0033(12)
    C21 0.062(2) 0.055(2) 0.049(2) 0.0080(19) 0.0087(18) -0.0094(18)
_geom_special_details
;
All e.s.d.'s (except the e.s.d. in the dihedral angle between two l.s. planes)
are estimated using the full covariance matrix. The cell e.s.d.'s are taken
into account individually in the estimation of e.s.d.'s in distances, angles
and torsion angles; correlations between e.s.d.'s in cell parameters are only
used when they are defined by crystal symmetry. An approximate (isotropic)
treatment of cell e.s.d.'s is used for estimating e.s.d.'s involving l.s.
planes.
;
loop_
    _geom_bond_atom_site_label_1
    _geom_bond_atom_site_label_2
    _geom_bond_site_symmetry_2
    _geom_bond_distance
    _geom_bond_publ_flag
    Pb1 O3 . 2.399(3) yes
    Pb1 O2 . 2.426(3) yes
    Pb1 O1 . 2.565(3) yes
    Pb1 O1 3_556 2.828(3) yes
    Pb1 N2 . 2.619(4) yes
    Pb1 N1 . 2.688(4) yes
    Pb1 C7 . 2.851(5) ?
    N1 C8 . 1.320(6) ?
    N1 C19 . 1.349(6) ?
    N2 C17 . 1.321(5) ?
    N2 C18 . 1.366(5) ?
    O1 C7 . 1.264(5) ?
    O2 C7 . 1.261(5) ?
    O3 C20 . 1.273(6) ?
    O4 C20 . 1.244(6) ?
    O5 H1W . 0.8317 ?
    O5 H2W . 0.8295 ?
    C1 C2 . 1.375(6) ?
    C1 C6 . 1.394(6) ?
    C1 C7 . 1.495(6) ?
    C2 C3 . 1.387(7) ?
    C2 H2 . 0.9300 ?
    C3 C4 . 1.387(7) ?
    C3 H3 . 0.9300 ?
    C4 C5 . 1.377(7) ?
    C4 H4 . 0.9300 ?
    C5 C6 . 1.373(6) ?
    C5 H5 . 0.9300 ?
    C6 H6 . 0.9300 ?
    C8 C9 . 1.384(7) ?
    C8 H8 . 0.9300 ?
    C9 C10 . 1.355(7) ?
    C9 H9 . 0.9300 ?
    C10 C11 . 1.421(7) ?
    C10 H10 . 0.9300 ?
    C11 C19 . 1.405(6) ?
    C11 C12 . 1.428(7) ?
    C12 C13 . 1.348(7) ?
    C12 H12 . 0.9300 ?
    C13 C14 . 1.442(7) ?
    C13 H13 . 0.9300 ?
    C14 C15 . 1.393(6) ?
    C14 C18 . 1.407(6) ?
    C15 C16 . 1.370(6) ?
    C15 H15 . 0.9300 ?
    C16 C17 . 1.390(6) ?
    C16 H16 . 0.9300 ?
    C17 H17 . 0.9300 ?
    C18 C19 . 1.463(6) ?
    C20 C21 . 1.498(7) ?
    C21 H21A . 0.9600 ?
    C21 H21B . 0.9600 ?
    C21 H21C . 0.9600 ?
loop_
    _geom_angle_atom_site_label_1
    _geom_angle_atom_site_label_2
    _geom_angle_atom_site_label_3
    _geom_angle_site_symmetry_1
    _geom_angle_site_symmetry_3
    _geom_angle
    _geom_angle_publ_flag
    O3 Pb1 O2 . . 71.68(11) ?
    O3 Pb1 O1 . . 94.51(11) ?
    O2 Pb1 O1 . . 52.41(10) ?
    O3 Pb1 N2 . . 90.27(12) ?
    O2 Pb1 N2 . . 77.74(11) ?
    O1 Pb1 N2 . . 124.72(10) ?
    O3 Pb1 N1 . . 138.24(11) ?
    O2 Pb1 N1 . . 71.93(11) ?
    O1 Pb1 N1 . . 78.91(11) ?
    N2 Pb1 N1 . . 62.48(11) ?
    O3 Pb1 C7 . . 82.19(12) ?
    O2 Pb1 C7 . . 26.08(12) ?
    O1 Pb1 C7 . . 26.33(11) ?
    N2 Pb1 C7 . . 101.47(13) ?
    N1 Pb1 C7 . . 73.94(12) ?
    C8 N1 C19 . . 117.6(4) ?
    C8 N1 Pb1 . . 122.9(3) ?
    C19 N1 Pb1 . . 119.5(3) ?
    C17 N2 C18 . . 117.6(4) ?
    C17 N2 Pb1 . . 121.1(3) ?
    C18 N2 Pb1 . . 121.2(3) ?
    C7 O1 Pb1 . . 89.6(3) ?
    C7 O2 Pb1 . . 96.1(3) ?
    C20 O3 Pb1 . . 106.8(3) ?
    H1W O5 H2W . . 110.9 ?
    C2 C1 C6 . . 119.3(4) ?
    C2 C1 C7 . . 120.2(4) ?
    C6 C1 C7 . . 120.5(4) ?
    C1 C2 C3 . . 120.8(5) ?
    C1 C2 H2 . . 119.6 ?
    C3 C2 H2 . . 119.6 ?
    C4 C3 C2 . . 119.4(5) ?
    C4 C3 H3 . . 120.3 ?
    C2 C3 H3 . . 120.3 ?
    C5 C4 C3 . . 119.7(5) ?
    C5 C4 H4 . . 120.1 ?
    C3 C4 H4 . . 120.1 ?
    C6 C5 C4 . . 120.8(5) ?
    C6 C5 H5 . . 119.6 ?
    C4 C5 H5 . . 119.6 ?
    C5 C6 C1 . . 119.9(5) ?
    C5 C6 H6 . . 120.0 ?
    C1 C6 H6 . . 120.0 ?
    O2 C7 O1 . . 121.9(4) ?
    O2 C7 C1 . . 118.9(4) ?
    O1 C7 C1 . . 119.2(4) ?
    O2 C7 Pb1 . . 57.8(2) ?
    O1 C7 Pb1 . . 64.1(2) ?
    C1 C7 Pb1 . . 176.6(4) ?
    N1 C8 C9 . . 124.1(5) ?
    N1 C8 H8 . . 118.0 ?
    C9 C8 H8 . . 118.0 ?
    C10 C9 C8 . . 119.2(5) ?
    C10 C9 H9 . . 120.4 ?
    C8 C9 H9 . . 120.4 ?
    C9 C10 C11 . . 119.3(5) ?
    C9 C10 H10 . . 120.3 ?
    C11 C10 H10 . . 120.3 ?
    C19 C11 C10 . . 116.8(5) ?
    C19 C11 C12 . . 120.4(5) ?
    C10 C11 C12 . . 122.8(5) ?
    C13 C12 C11 . . 120.7(5) ?
    C13 C12 H12 . . 119.7 ?
    C11 C12 H12 . . 119.7 ?
    C12 C13 C14 . . 121.8(5) ?
    C12 C13 H13 . . 119.1 ?
    C14 C13 H13 . . 119.1 ?
    C15 C14 C18 . . 118.6(4) ?
    C15 C14 C13 . . 122.6(5) ?
    C18 C14 C13 . . 118.8(5) ?
    C16 C15 C14 . . 119.0(4) ?
    C16 C15 H15 . . 120.5 ?
    C14 C15 H15 . . 120.5 ?
    C15 C16 C17 . . 119.1(5) ?
    C15 C16 H16 . . 120.5 ?
    C17 C16 H16 . . 120.5 ?
    N2 C17 C16 . . 124.0(4) ?
    N2 C17 H17 . . 118.0 ?
    C16 C17 H17 . . 118.0 ?
    N2 C18 C14 . . 121.8(4) ?
    N2 C18 C19 . . 118.5(4) ?
    C14 C18 C19 . . 119.7(4) ?
    N1 C19 C11 . . 123.1(4) ?
    N1 C19 C18 . . 118.2(4) ?
    C11 C19 C18 . . 118.7(4) ?
    O4 C20 O3 . . 123.1(5) ?
    O4 C20 C21 . . 120.1(5) ?
    O3 C20 C21 . . 116.8(5) ?
    C20 C21 H21A . . 109.5 ?
    C20 C21 H21B . . 109.5 ?
    H21A C21 H21B . . 109.5 ?
    C20 C21 H21C . . 109.5 ?
    H21A C21 H21C . . 109.5 ?
    H21B C21 H21C . . 109.5 ?
loop_
    _geom_torsion_atom_site_label_1
    _geom_torsion_atom_site_label_2
    _geom_torsion_atom_site_label_3
    _geom_torsion_atom_site_label_4
    _geom_torsion_site_symmetry_1
    _geom_torsion_site_symmetry_2
    _geom_torsion_site_symmetry_3
    _geom_torsion_site_symmetry_4
    _geom_torsion
    _geom_torsion_publ_flag
    O3 Pb1 N1 C8 . . . . -124.4(3) ?
    O2 Pb1 N1 C8 . . . . -93.9(4) ?
    O1 Pb1 N1 C8 . . . . -40.1(3) ?
    N2 Pb1 N1 C8 . . . . -179.2(4) ?
    C7 Pb1 N1 C8 . . . . -66.7(4) ?
    O3 Pb1 N1 C19 . . . . 56.5(4) ?
    O2 Pb1 N1 C19 . . . . 87.0(3) ?
    O1 Pb1 N1 C19 . . . . 140.8(3) ?
    N2 Pb1 N1 C19 . . . . 1.7(3) ?
    C7 Pb1 N1 C19 . . . . 114.2(3) ?
    O3 Pb1 N2 C17 . . . . 34.5(3) ?
    O2 Pb1 N2 C17 . . . . 105.7(3) ?
    O1 Pb1 N2 C17 . . . . 130.2(3) ?
    N1 Pb1 N2 C17 . . . . -178.5(3) ?
    C7 Pb1 N2 C17 . . . . 116.6(3) ?
    O3 Pb1 N2 C18 . . . . -149.1(3) ?
    O2 Pb1 N2 C18 . . . . -77.9(3) ?
    O1 Pb1 N2 C18 . . . . -53.4(3) ?
    N1 Pb1 N2 C18 . . . . -2.1(3) ?
    C7 Pb1 N2 C18 . . . . -67.0(3) ?
    O3 Pb1 O1 C7 . . . . 62.2(3) ?
    O2 Pb1 O1 C7 . . . . -0.5(3) ?
    N2 Pb1 O1 C7 . . . . -31.3(3) ?
    N1 Pb1 O1 C7 . . . . -76.1(3) ?
    O3 Pb1 O2 C7 . . . . -110.5(3) ?
    O1 Pb1 O2 C7 . . . . 0.5(3) ?
    N2 Pb1 O2 C7 . . . . 155.0(3) ?
    N1 Pb1 O2 C7 . . . . 90.3(3) ?
    O2 Pb1 O3 C20 . . . . -157.3(4) ?
    O1 Pb1 O3 C20 . . . . 154.8(3) ?
    N2 Pb1 O3 C20 . . . . -80.3(3) ?
    N1 Pb1 O3 C20 . . . . -126.8(3) ?
    C7 Pb1 O3 C20 . . . . 178.1(4) ?
    C6 C1 C2 C3 . . . . 1.0(8) ?
    C7 C1 C2 C3 . . . . 178.9(5) ?
    C1 C2 C3 C4 . . . . -0.2(9) ?
    C2 C3 C4 C5 . . . . 0.0(9) ?
    C3 C4 C5 C6 . . . . -0.6(9) ?
    C4 C5 C6 C1 . . . . 1.4(8) ?
    C2 C1 C6 C5 . . . . -1.6(7) ?
    C7 C1 C6 C5 . . . . -179.5(4) ?
    Pb1 O2 C7 O1 . . . . -1.0(5) ?
    Pb1 O2 C7 C1 . . . . 179.3(4) ?
    Pb1 O1 C7 O2 . . . . 0.9(5) ?
    Pb1 O1 C7 C1 . . . . -179.4(4) ?
    C2 C1 C7 O2 . . . . -6.3(7) ?
    C6 C1 C7 O2 . . . . 171.7(4) ?
    C2 C1 C7 O1 . . . . 174.0(4) ?
    C6 C1 C7 O1 . . . . -8.0(7) ?
    O3 Pb1 C7 O2 . . . . 63.8(3) ?
    O1 Pb1 C7 O2 . . . . -179.1(5) ?
    N2 Pb1 C7 O2 . . . . -24.9(3) ?
    N1 Pb1 C7 O2 . . . . -81.6(3) ?
    O3 Pb1 C7 O1 . . . . -117.1(3) ?
    O2 Pb1 C7 O1 . . . . 179.1(5) ?
    N2 Pb1 C7 O1 . . . . 154.2(3) ?
    N1 Pb1 C7 O1 . . . . 97.5(3) ?
    C19 N1 C8 C9 . . . . 0.4(7) ?
    Pb1 N1 C8 C9 . . . . -178.7(4) ?
    N1 C8 C9 C10 . . . . 0.2(8) ?
    C8 C9 C10 C11 . . . . -0.5(7) ?
    C9 C10 C11 C19 . . . . 0.2(7) ?
    C9 C10 C11 C12 . . . . 178.4(5) ?
    C19 C11 C12 C13 . . . . -0.6(7) ?
    C10 C11 C12 C13 . . . . -178.6(4) ?
    C11 C12 C13 C14 . . . . -1.3(7) ?
    C12 C13 C14 C15 . . . . -179.3(4) ?
    C12 C13 C14 C18 . . . . 1.7(7) ?
    C18 C14 C15 C16 . . . . -0.3(6) ?
    C13 C14 C15 C16 . . . . -179.3(4) ?
    C14 C15 C16 C17 . . . . 1.5(7) ?
    C18 N2 C17 C16 . . . . 1.3(6) ?
    Pb1 N2 C17 C16 . . . . 177.8(3) ?
    C15 C16 C17 N2 . . . . -2.0(7) ?
    C17 N2 C18 C14 . . . . -0.1(6) ?
    Pb1 N2 C18 C14 . . . . -176.5(3) ?
    C17 N2 C18 C19 . . . . 178.9(4) ?
    Pb1 N2 C18 C19 . . . . 2.5(5) ?
    C15 C14 C18 N2 . . . . -0.4(6) ?
    C13 C14 C18 N2 . . . . 178.6(4) ?
    C15 C14 C18 C19 . . . . -179.4(4) ?
    C13 C14 C18 C19 . . . . -0.3(6) ?
    C8 N1 C19 C11 . . . . -0.7(6) ?
    Pb1 N1 C19 C11 . . . . 178.4(3) ?
    C8 N1 C19 C18 . . . . 179.6(4) ?
    Pb1 N1 C19 C18 . . . . -1.2(5) ?
    C10 C11 C19 N1 . . . . 0.4(6) ?
    C12 C11 C19 N1 . . . . -177.7(4) ?
    C10 C11 C19 C18 . . . . -180.0(4) ?
    C12 C11 C19 C18 . . . . 1.9(6) ?
    N2 C18 C19 N1 . . . . -0.8(6) ?
    C14 C18 C19 N1 . . . . 178.2(4) ?
    N2 C18 C19 C11 . . . . 179.6(4) ?
    C14 C18 C19 C11 . . . . -1.4(6) ?
    Pb1 O3 C20 O4 . . . . 10.0(7) ?
    Pb1 O3 C20 C21 . . . . -169.7(4) ?
loop_
    _geom_hbond_atom_site_label_D
    _geom_hbond_atom_site_label_H
    _geom_hbond_atom_site_label_A
    _geom_hbond_site_symmetry_A
    _geom_hbond_distance_DH
    _geom_hbond_distance_HA
    _geom_hbond_distance_DA
    _geom_hbond_angle_DHA
    O5 H2W O3 4_666 0.83 2.15 2.958(5) 165.7
    O5 H1W O4 . 0.83 2.11 2.928(5) 169.2
data_global
_journal_date_recd_electronic     2009-06-22
_journal_date_accepted     2009-07-03
_journal_name_full     'Acta Crystallographica, Section E'
_journal_year     2009
_journal_volume     65
_journal_issue      8
_journal_page_first     m900
_journal_page_last     m900
_journal_paper_category     QM
_journal_coeditor_code     SJ2634
_publ_contact_author_name     'Xiaopeng Xuan'
_publ_contact_author_address
;
Department of Chemistry, Henan Normal University, Xinxiang 453007, P.R.China
;
_publ_contact_author_email     xuanxiaopeng@126.com
_publ_contact_author_fax     '86-373-3326544'
_publ_contact_author_phone     '86-373-3326544'
_publ_section_title
;\
Di-\m-benzoato-\k^3^<i>O</i>,<i>O</i>':<i>O</i>;\k^3^<i>O</i>:<i>O</i>,\
<i>O</i>'-bis[(acetato-\k<i>O</i>)(1,10-phenanthroline-\k^2^<i>N</i>,\
<i>N</i>')lead(II)] dihydrate
;
loop_
    _publ_author_name
    _publ_author_footnote
    _publ_author_address
    'Gao, Junli' .
;
Department of Chemistry, Henan Normal University, Xinxiang 453007
People's Republic of China
;
    'Xuan, Xiaopeng' .
;
Department of Chemistry, Henan Normal University, Xinxiang 453007
People's Republic of China
;
