# Supplementary material for: Di-μ-benzoato-κ3 O,O′:O;κ3 O:O,O′-bis­[(acetato-κO)(1,10-phenanthroline-κ2 N,N′)lead(II)] dihydrate
Source: Acta Crystallogr Sect E Struct Rep Online. 2009 Jul 11;65(Pt 8):m900. doi: 10.1107/S1600536809025896 (PMC2977393; doi:10.1107/S1600536809025896)
Supplement: Supplementary file 2 [file e-65-0m900-Isup2.hkl]

# 
# h,k,l, Fc-squared, Fo-squared, sigma(Fo-squared) and status flag 
# 
data_I
_shelx_title ' BB in P2(1)/n' 
_shelx_refln_list_code          4 
_shelx_F_calc_maximum      338.41 
_exptl_crystal_F_000      1120.00 
_reflns_d_resolution_high  0.7696 
 
loop_ 
 _symmetry_equiv_pos_as_xyz 
 'x, y, z' 
 '-x+1/2, y+1/2, -z+1/2' 
 '-x, -y, -z' 
 'x-1/2, -y-1/2, z-1/2' 
 
_cell_length_a    11.8086 
_cell_length_b    13.9101 
_cell_length_c    12.2905 
_cell_angle_alpha  90.000 
_cell_angle_beta  107.392 
_cell_angle_gamma  90.000 
 
_shelx_F_squared_multiplier     1.000 
 
loop_ 
 _refln_index_h 
 _refln_index_k 
 _refln_index_l 
 _refln_F_squared_calc 
 _refln_F_squared_meas 
 _refln_F_squared_sigma 
 _refln_observed_status 
   2   0   0    17913.41    18065.04    284.89 o 
   4   0   0     6213.50     6211.56    176.53 o 
   6   0   0    29101.33    27416.94    519.52 o 
   8   0   0    10169.00     9710.78    317.82 o 
  10   0   0        5.18       -3.44    146.90 o 
  12   0   0    12309.83    10805.43    588.34 o 
  14   0   0     3222.59     2770.54    279.48 o 
   1   1   0    14742.39    15283.16    227.21 o 
   2   1   0    16113.55    16457.18    190.15 o 
   3   1   0    68990.15    63755.59    542.15 o 
   4   1   0      607.38      569.61     58.44 o 
   5   1   0    28940.90    28652.89    299.99 o 
   6   1   0      664.97      711.55     44.39 o 
   7   1   0     1651.94     1498.89     92.20 o 
   8   1   0       62.39       56.58     54.38 o 
   9   1   0    17243.46    17105.68    423.61 o 
  10   1   0     1091.28     1066.50    150.80 o 
  11   1   0    12884.12    13150.89    421.17 o 
  12   1   0       20.68      -63.43     69.85 o 
  13   1   0       22.28        2.40     79.78 o 
  14   1   0       33.29       78.01     93.32 o 
   0   2   0    94316.96    79980.33   4567.28 o 
   1   2   0    17091.76    17465.81    184.79 o 
   2   2   0     4706.92     4570.66     63.97 o 
   3   2   0      553.85      543.21     33.61 o 
   4   2   0     2985.71     3152.38     81.72 o 
   5   2   0     7590.66     7678.49    129.03 o 
   6   2   0    29613.77    28748.09    382.35 o 
   7   2   0     7555.63     7591.19    185.22 o 
   8   2   0    11796.78    11624.22    282.91 o 
   9   2   0      595.47      547.51    106.13 o 
  10   2   0        8.40       36.19     59.16 o 
  11   2   0     1035.80     1055.72    117.05 o 
  12   2   0     7057.49     6826.22    242.93 o 
  13   2   0     2452.72     2452.49    209.85 o 
  14   2   0     2223.89     2132.15    181.10 o 
   1   3   0    29895.38    29529.09    273.12 o 
   2   3   0    21542.58    21888.54    199.99 o 
   3   3   0    16388.06    16208.95    166.43 o 
   4   3   0    21216.28    21316.72    211.13 o 
   5   3   0     8285.19     8249.65    144.59 o 
   6   3   0     1998.47     2116.28     78.68 o 
   7   3   0     1415.02     1608.29    138.56 o 
   8   3   0     6397.20     6275.68    184.51 o 
   9   3   0     5547.51     5561.35    183.45 o 
  10   3   0     8840.59     8986.02    286.11 o 
  11   3   0     5317.64     5771.86    213.36 o 
  12   3   0     1416.55     1653.77    208.94 o 
  13   3   0       32.12      -45.27     79.49 o 
  14   3   0      474.84      381.18    113.91 o 
   0   4   0    34105.65    34719.93    523.59 o 
   1   4   0    61979.87    58613.85    547.25 o 
   2   4   0     2307.50     2335.30     54.09 o 
   3   4   0      418.57      436.34     30.99 o 
   4   4   0      737.75      771.78     46.92 o 
   5   4   0    16106.98    16213.33    188.48 o 
   6   4   0     5947.25     5915.73    130.62 o 
   7   4   0    27295.66    27081.52    493.29 o 
   8   4   0     1508.58     1487.74    105.54 o 
   9   4   0     1756.18     2047.02    127.99 o 
  10   4   0      211.18      219.60     73.89 o 
  11   4   0     3318.12     3365.94    203.13 o 
  12   4   0     1212.76     1296.78    138.75 o 
  13   4   0     5292.21     4625.55    263.68 o 
  14   4   0      601.87      399.81    117.14 o 
   1   5   0     4100.63     4163.87     84.35 o 
   2   5   0    46946.05    45872.09    479.79 o 
   3   5   0     2276.60     2362.27     62.75 o 
   4   5   0    55599.42    55138.29    471.52 o 
   5   5   0     3239.07     3570.31     85.19 o 
   6   5   0     1791.82     1877.04    108.88 o 
   7   5   0       22.52       61.80     44.23 o 
   8   5   0     8012.66     8238.07    215.38 o 
   9   5   0       91.43      172.22     67.22 o 
  10   5   0     9195.54     9543.77    296.96 o 
  11   5   0      373.29      358.32     89.99 o 
  12   5   0     1108.42      955.99    125.80 o 
  13   5   0      136.62      119.23     94.61 o 
  14   5   0      692.03      527.48    147.54 o 
   0   6   0     3754.20     3911.64    153.22 o 
   1   6   0    40538.15    39697.34    391.88 o 
   2   6   0     1800.23     1993.92    107.37 o 
   3   6   0       19.81       14.07     23.91 o 
   4   6   0      141.89      145.03     32.19 o 
   5   6   0     6840.59     6736.46    131.86 o 
   6   6   0      745.55      878.39     68.27 o 
   7   6   0    16254.40    16417.61    258.46 o 
   8   6   0      177.24      223.51     66.03 o 
   9   6   0     3602.09     3191.56    154.30 o 
  10   6   0      138.67       30.93     66.01 o 
  11   6   0     1854.73     1962.82    149.40 o 
  12   6   0       75.56       75.99     81.93 o 
  13   6   0     5662.66     4965.34    381.71 o 
   1   7   0     1020.74      971.42     53.32 o 
   2   7   0    17025.44    16513.43    307.70 o 
   3   7   0     5064.43     5164.92     98.51 o 
   4   7   0    15551.02    15707.99    199.44 o 
   5   7   0      114.13       78.35     35.35 o 
   6   7   0     1248.02     1355.42     81.98 o 
   7   7   0      252.87      274.02     60.03 o 
   8   7   0     8201.83     8148.66    227.53 o 
   9   7   0     3731.66     3955.73    168.87 o 
  10   7   0     6999.39     6886.88    271.51 o 
  11   7   0      642.71      459.39    117.34 o 
  12   7   0     1378.91     1486.70    185.58 o 
  13   7   0        3.45      -79.00    104.91 o 
   0   8   0    21491.66    22331.88    790.74 o 
   1   8   0    10062.26     9739.29    161.53 o 
   2   8   0     3222.36     3268.66     97.34 o 
   3   8   0      838.03      796.12     61.87 o 
   4   8   0     1826.78     1764.16     84.25 o 
   5   8   0     7359.79     7282.93    160.42 o 
   6   8   0     5226.44     5389.92    171.26 o 
   7   8   0     8478.16     8418.32    220.11 o 
   8   8   0     2014.00     2130.90    150.12 o 
   9   8   0     1452.75     1820.44    162.07 o 
  10   8   0       27.28       54.33     86.20 o 
  11   8   0      497.38      427.04    165.39 o 
  12   8   0     1466.63     1009.56    160.06 o 
  13   8   0     2084.47     2279.77    364.48 o 
   1   9   0     5152.54     5070.91    152.52 o 
   2   9   0     6595.41     6580.40    327.27 o 
   3   9   0    16846.75    16991.42    252.22 o 
   4   9   0     7357.22     7241.05    163.06 o 
   5   9   0     5542.14     5608.69    148.39 o 
   6   9   0      293.47      207.79     67.82 o 
   7   9   0      606.31      625.79     87.38 o 
   8   9   0     1637.26     1783.13    127.05 o 
   9   9   0     5420.03     5082.16    240.55 o 
  10   9   0     1897.77     1885.25    243.85 o 
  11   9   0     2116.12     2157.52    196.79 o 
  12   9   0      561.55      674.21    146.47 o 
   0  10   0    16782.81    16510.71    427.06 o 
   1  10   0     3813.36     3687.49    141.38 o 
   2  10   0     5620.72     5544.94    168.52 o 
   3  10   0      913.46      906.82     87.27 o 
   4  10   0     1906.52     1895.63    112.15 o 
   5  10   0      341.82      318.89     67.31 o 
   6  10   0     9705.07     9807.61    289.30 o 
   7  10   0     1273.83     1353.80    114.61 o 
   8  10   0     4297.78     4305.65    329.42 o 
   9  10   0       27.88      -58.51     79.91 o 
  10  10   0       29.20       83.23    100.98 o 
  11  10   0       32.36      175.29    115.60 o 
  12  10   0     1850.00     1920.00    210.61 o 
   1  11   0     2989.46     2754.78    173.99 o 
   2  11   0        6.61      -69.41     46.27 o 
   3  11   0    11884.03    11558.03    291.92 o 
   4  11   0       14.33      -38.08     52.28 o 
   5  11   0     5733.61     5630.24    236.78 o 
   6  11   0      118.40      147.76     77.05 o 
   7  11   0      248.29      288.69     92.92 o 
   8  11   0       25.21       15.62     83.59 o 
   9  11   0     4602.33     4535.40    318.15 o 
  10  11   0       79.72      238.82    137.74 o 
  11  11   0     1630.59     1785.49    543.36 o 
   0  12   0     9904.94     8833.91    535.73 o 
   1  12   0       61.49        3.15    100.91 o 
   2  12   0     3059.93     3026.07    148.08 o 
   3  12   0       19.72       64.20     60.09 o 
   4  12   0     2634.16     2729.49    145.60 o 
   5  12   0       27.93       38.54     64.61 o 
   6  12   0     5517.95     5846.13    314.39 o 
   7  12   0      381.80      423.71    107.75 o 
   8  12   0     2765.72     2576.01    197.60 o 
   9  12   0       10.02       97.02    137.19 o 
  10  12   0       10.85       38.24    136.41 o 
   1  13   0     1792.19     1826.27    129.55 o 
   2  13   0     1667.40     1659.66    126.78 o 
   3  13   0     5084.85     5352.65    197.19 o 
   4  13   0     1274.53     1185.39    162.90 o 
   5  13   0     4086.97     4183.33    185.59 o 
   6  13   0        4.99      100.81     88.75 o 
   7  13   0      160.26      183.14     98.36 o 
   8  13   0      541.42      514.18    125.36 o 
   9  13   0     2161.01     2555.97    707.30 o 
  10  13   0      349.77      318.82    182.33 o 
   0  14   0     4028.47     3671.41    251.78 o 
   1  14   0     2524.73     2589.26    156.57 o 
   2  14   0     2198.56     2140.20    147.75 o 
   3  14   0       17.61      -91.76     61.17 o 
   4  14   0      389.47      289.78     84.61 o 
   5  14   0      884.11      838.20    152.32 o 
   6  14   0     2248.89     2503.39    203.50 o 
   7  14   0     1176.41     1351.86    295.09 o 
   8  14   0     1158.02     1036.15    234.21 o 
   9  14   0      209.35      103.81    153.42 o 
   1  15   0       77.26      120.41     79.56 o 
   2  15   0     1481.07     1172.28    136.59 o 
   3  15   0     1461.27     1779.56    200.67 o 
   4  15   0     2440.46     2432.74    163.88 o 
   5  15   0      697.20      645.15    135.63 o 
   6  15   0      106.79       28.64    128.57 o 
   7  15   0       15.16      156.14    113.48 o 
   8  15   0     1235.25     1451.70    227.38 o 
   0  16   0      291.16      483.26    150.50 o 
   1  16   0     2242.18     2172.50    244.92 o 
   2  16   0      339.49      144.70     91.88 o 
   3  16   0      140.85      162.73    104.48 o 
   4  16   0       18.93      -35.04     80.03 o 
   5  16   0     1369.46     1596.77    233.94 o 
   6  16   0      228.82      388.91    162.47 o 
   1  17   0        0.08      -10.24     85.80 o 
   2  17   0     1079.77     1300.00    148.83 o 
   3  17   0       11.07       38.58     87.23 o 
   4  17   0     1784.46     1436.68    160.61 o 
   0  18   0      190.55      260.19    161.89 o 
   1  18   0     1613.76     1425.05    198.92 o 
 -13   0   1       46.12       78.35    112.40 o 
 -11   0   1     9204.84     8438.61    354.31 o 
  -9   0   1    16548.06    15469.42    429.69 o 
  -7   0   1     4901.74     5372.93    216.36 o 
  -5   0   1    31986.89    32025.46    546.12 o 
  -3   0   1    62591.63    58619.39    813.01 o 
   1   0   1    11992.53    12083.12    195.36 o 
   3   0   1    67031.16    63525.63   1221.29 o 
   5   0   1    22398.27    21425.14    420.86 o 
   7   0   1      239.39      232.82     78.00 o 
   9   0   1    18041.72    17845.71    480.13 o 
  11   0   1     7136.66     7002.00    455.88 o 
  13   0   1       73.58       83.89    234.11 o 
 -14   1   1     2296.47     2525.37    271.35 o 
 -13   1   1      630.23      455.87    105.13 o 
 -12   1   1     6728.49     7339.06    357.62 o 
 -11   1   1      108.04      113.83    106.65 o 
 -10   1   1       19.48       18.04     58.02 o 
  -9   1   1      581.97      473.95     96.99 o 
  -8   1   1    14068.49    13275.73    263.55 o 
  -7   1   1      576.74      561.09     66.44 o 
  -6   1   1    37590.41    37178.05    381.35 o 
  -5   1   1     6052.54     6615.13    112.66 o 
  -4   1   1    13658.79    13940.21    190.49 o 
  -3   1   1     2048.51     2171.09     56.27 o 
  -2   1   1     3367.71     3404.78     58.67 o 
   0   1   1   114518.52    93070.23   1602.71 o 
   1   1   1     6108.62     6369.67     86.47 o 
   2   1   1    20218.34    20227.73    200.75 o 
   3   1   1     8651.77     8738.51    123.54 o 
   4   1   1     2055.64     1976.88     59.33 o 
   5   1   1     1416.98     1487.36     59.70 o 
   6   1   1    48163.45    46111.20    457.70 o 
   7   1   1     1848.76     1660.24    129.06 o 
   8   1   1    10147.26     9928.03    229.91 o 
   9   1   1      202.17      106.75     63.24 o 
  10   1   1       51.18       -2.61     58.45 o 
  11   1   1      185.12      125.31    109.11 o 
  12   1   1     4710.87     4649.98    212.62 o 
  13   1   1      586.24      312.89    100.86 o 
  14   1   1     2888.03     2703.72    199.02 o 
 -14   2   1      277.20      317.74    109.00 o 
 -13   2   1       50.72       42.87     84.60 o 
 -12   2   1      597.74      530.19    107.20 o 
 -11   2   1     7974.87     8604.12    253.15 o 
 -10   2   1     3210.83     3068.54    153.05 o 
  -9   2   1    11469.08    11616.14    261.09 o 
  -8   2   1     1232.27     1210.17     96.04 o 
  -7   2   1     2988.76     3205.30     95.16 o 
  -6   2   1     2646.93     2964.41     85.49 o 
  -5   2   1    32595.33    32777.73    340.45 o 
  -4   2   1    19013.25    18991.70    187.92 o 
  -3   2   1    14597.33    14690.36    168.53 o 
  -2   2   1    23088.17    23337.35    206.04 o 
  -1   2   1     4957.51     4648.56     91.09 o 
   0   2   1      127.82      144.97     22.35 o 
   1   2   1     5899.41     6135.73     82.86 o 
   2   2   1     4490.30     4778.18     69.22 o 
   3   2   1    28853.73    28379.74    249.45 o 
   4   2   1     4650.30     4586.79    138.57 o 
   5   2   1    19118.91    18607.26    309.61 o 
   6   2   1     1991.77     2046.03    134.25 o 
   7   2   1     1819.45     1774.88    101.50 o 
   8   2   1     2913.18     2819.90    132.79 o 
   9   2   1    10026.67    10288.57    301.61 o 
  10   2   1     3544.08     3633.64    184.18 o 
  11   2   1     4218.10     4127.22    190.54 o 
  12   2   1      226.35      210.62     88.57 o 
  13   2   1      238.88      204.89     95.85 o 
  14   2   1      183.79      237.03    107.54 o 
 -14   3   1     1242.02     1071.39    149.03 o 
 -13   3   1     3564.93     3289.67    195.79 o 
 -12   3   1     3086.93     2971.59    256.69 o 
 -11   3   1     2940.50     3056.43    165.74 o 
 -10   3   1       80.23      104.50     62.04 o 
  -9   3   1     2498.57     2820.24    139.93 o 
  -8   3   1     7722.70     7420.23    197.13 o 
  -7   3   1    16519.81    16244.31    262.64 o 
  -6   3   1    21291.13    21392.32    267.36 o 
  -5   3   1    27144.98    27327.51    263.92 o 
  -4   3   1      157.19      173.23     31.17 o 
  -3   3   1     2055.30     2220.92     55.16 o 
  -2   3   1     6321.17     6394.08     90.52 o 
  -1   3   1    20383.14    20252.06    230.26 o 
   0   3   1    11633.04    11817.85    139.02 o 
   1   3   1    14487.05    14494.17    161.95 o 
   2   3   1     2726.84     2793.52     64.91 o 
   3   3   1       15.27       41.62     18.03 o 
   4   3   1     3413.09     3430.76     68.78 o 
   5   3   1    15012.29    15401.26    210.47 o 
   6   3   1    18370.73    17996.05    296.19 o 
   7   3   1    25103.82    24470.61    374.58 o 
   8   3   1     5182.57     5068.28    166.33 o 
   9   3   1     2528.56     2818.52    143.95 o 
  10   3   1       49.90       42.08     60.84 o 
  11   3   1      963.93      940.48    114.66 o 
  12   3   1     1929.79     1659.17    147.22 o 
  13   3   1     2639.27     3012.62    197.34 o 
  14   3   1     1433.34     1639.48    200.02 o 
 -14   4   1     1179.78     1260.40    160.47 o 
 -13   4   1       26.66      -39.96     82.04 o 
 -12   4   1     2250.82     2262.56    162.49 o 
 -11   4   1      594.98      432.38     92.31 o 
 -10   4   1     8066.63     8165.23    248.31 o 
  -9   4   1     3823.57     3824.08    161.09 o 
  -8   4   1     8309.95     7799.23    206.24 o 
  -7   4   1      175.23      214.13     46.72 o 
  -6   4   1      194.82      188.61     34.38 o 
  -5   4   1     9128.32     9604.77    176.94 o 
  -4   4   1    45047.25    44200.72    385.89 o 
  -3   4   1    10391.96    10339.42    132.32 o 
  -2   4   1    44171.89    43235.31    409.55 o 
  -1   4   1     2569.32     2715.07     57.56 o 
   0   4   1      379.72      358.50     31.28 o 
   1   4   1     2190.51     2325.59     61.87 o 
   2   4   1    45988.31    44718.56    372.82 o 
   3   4   1    15155.66    15561.99    171.29 o 
   4   4   1    36156.73    35886.96    328.20 o 
   5   4   1     3670.46     3716.19     80.95 o 
   6   4   1     5485.70     5532.06    129.88 o 
   7   4   1     1109.06     1068.55    100.31 o 
   8   4   1     6191.68     6245.55    186.29 o 
   9   4   1     2467.89     2361.47    136.07 o 
  10   4   1     9588.35     9494.72    259.61 o 
  11   4   1     1420.99     1326.19    180.52 o 
  12   4   1      972.67     1081.47    129.54 o 
  13   4   1        1.66       -0.15     89.07 o 
 -14   5   1      189.54       45.29    136.99 o 
 -13   5   1     5204.03     4896.41    340.15 o 
 -12   5   1      642.30      663.59    110.36 o 
 -11   5   1     4230.35     4354.02    195.27 o 
 -10   5   1      281.73      322.04     80.71 o 
  -9   5   1     2692.73     2890.92    146.14 o 
  -8   5   1      581.96      668.71     80.89 o 
  -7   5   1    22571.23    22556.55    304.95 o 
  -6   5   1      178.33      204.94     37.04 o 
  -5   5   1    26481.70    25991.17    272.44 o 
  -4   5   1        9.05       34.89     25.46 o 
  -3   5   1      352.87      410.33     37.51 o 
  -2   5   1      253.74      258.11     28.84 o 
  -1   5   1    52978.38    50389.48    419.69 o 
   0   5   1     9819.82    10101.47    144.69 o 
   1   5   1    50821.83    50020.91    462.49 o 
   2   5   1      939.73      974.69     40.19 o 
   3   5   1       66.01       70.55     24.53 o 
   4   5   1       70.34       56.04     39.98 o 
   5   5   1    13943.51    14315.29    183.35 o 
   6   5   1      482.91      576.40     59.21 o 
   7   5   1    29795.31    29569.70    372.71 o 
   8   5   1      281.50      257.23     71.52 o 
   9   5   1     1974.53     1784.17    123.28 o 
  10   5   1        1.06      -86.52     57.68 o 
  11   5   1     1254.79     1247.58    127.40 o 
  12   5   1        8.29      -25.24     77.76 o 
  13   5   1     5354.41     5315.63    286.13 o 
 -14   6   1      697.28      619.37    154.87 o 
 -13   6   1       14.07      -61.76     81.42 o 
 -12   6   1     2200.05     1976.66    156.73 o 
 -11   6   1       45.65      126.36     76.15 o 
 -10   6   1     9576.50     9311.79    257.09 o 
  -9   6   1       16.62      -42.83     55.00 o 
  -8   6   1     5306.87     5554.48    152.03 o 
  -7   6   1        4.12       16.24     49.58 o 
  -6   6   1      994.73      958.01     69.55 o 
  -5   6   1      576.68      779.82     50.99 o 
  -4   6   1    37905.61    38614.73    365.77 o 
  -3   6   1     2450.13     2598.52     71.77 o 
  -2   6   1    54082.14    53485.93    610.42 o 
  -1   6   1     1507.04     1538.61     49.61 o 
   0   6   1      177.04      228.75     28.48 o 
   1   6   1      228.60      243.00     35.04 o 
   2   6   1    34040.86    32525.37    345.81 o 
   3   6   1      764.78      838.04     44.95 o 
   4   6   1    29104.38    29913.70    302.61 o 
   5   6   1       52.31       74.93     32.77 o 
   6   6   1     3506.04     3723.01    163.63 o 
   7   6   1        3.09      -36.96     44.57 o 
   8   6   1     8872.36     9160.38    235.07 o 
   9   6   1      616.02      546.70     86.95 o 
  10   6   1    11401.25    11402.31    352.57 o 
  11   6   1       35.88       -7.38     86.47 o 
  12   6   1      574.20      607.27    136.32 o 
  13   6   1       56.31        6.83    113.66 o 
 -13   7   1     4404.79     4389.43    406.00 o 
 -12   7   1      469.83      468.40    126.49 o 
 -11   7   1     1345.59     1499.46    218.41 o 
 -10   7   1       72.79      -42.04     60.74 o 
  -9   7   1     5146.93     5205.27    187.41 o 
  -8   7   1      432.94      512.47     71.99 o 
  -7   7   1    18511.91    18989.27    288.64 o 
  -6   7   1     1941.27     2029.79    119.10 o 
  -5   7   1    10060.89    10237.88    162.42 o 
  -4   7   1     2750.59     2809.09     81.83 o 
  -3   7   1     1294.84     1432.87     62.31 o 
  -2   7   1      181.92      135.56     30.65 o 
  -1   7   1    21437.12    20065.02    215.14 o 
   0   7   1    16010.44    17080.31    228.83 o 
   1   7   1    31317.54    29982.70    333.19 o 
   2   7   1     1636.98     1756.29    115.06 o 
   3   7   1      307.99      402.42     50.44 o 
   4   7   1       50.69       67.15     34.76 o 
   5   7   1     9007.66     9336.03    155.09 o 
   6   7   1     1551.22     1681.86     90.29 o 
   7   7   1     9497.37     9870.23    208.69 o 
   8   7   1      335.42      288.83     88.65 o 
   9   7   1     2420.56     2376.59    245.68 o 
  10   7   1       43.15      181.46     94.76 o 
  11   7   1     1199.02     1263.30    162.26 o 
  12   7   1     1157.43      992.89    222.44 o 
  13   7   1     4087.79     4055.30    322.11 o 
 -13   8   1       53.91       90.37    118.72 o 
 -12   8   1     1209.70      906.93    153.39 o 
 -11   8   1     1929.03     2036.14    184.78 o 
 -10   8   1     5996.00     6187.46    266.29 o 
  -9   8   1     3738.07     3641.16    217.59 o 
  -8   8   1     5569.13     5339.60    181.50 o 
  -7   8   1     1248.03     1168.30    102.35 o 
  -6   8   1      245.67      281.60     54.71 o 
  -5   8   1     3021.44     3320.48    112.23 o 
  -4   8   1    16884.38    17077.27    269.93 o 
  -3   8   1    12186.95    12385.41    189.32 o 
  -2   8   1    10468.04    10547.86    189.19 o 
  -1   8   1     1182.94     1106.85     63.97 o 
   0   8   1     1198.84     1207.34     54.68 o 
   1   8   1     3968.84     4052.48    119.80 o 
   2   8   1    17788.07    17631.75    246.13 o 
   3   8   1     6454.77     6325.38    141.87 o 
   4   8   1    16708.94    16296.09    245.55 o 
   5   8   1     4424.15     4281.21    217.91 o 
   6   8   1     1452.46     1531.70    108.00 o 
   7   8   1       65.65       13.22     56.24 o 
   8   8   1     6575.38     6561.38    252.66 o 
   9   8   1     4211.47     3913.99    281.76 o 
  10   8   1     4726.57     4689.61    247.63 o 
  11   8   1     1116.86     1158.86    161.58 o 
  12   8   1      938.92      858.50    159.81 o 
 -12   9   1     2089.04     1944.89    201.25 o 
 -11   9   1      348.17      205.04    105.00 o 
 -10   9   1      127.16      170.80     97.50 o 
  -9   9   1      508.60      568.63    113.37 o 
  -8   9   1     2911.13     3412.56    178.60 o 
  -7   9   1     7062.24     7258.05    208.40 o 
  -6   9   1     7836.66     7774.88    178.01 o 
  -5   9   1     2602.13     2728.47    109.91 o 
  -4   9   1     2192.72     2390.12    101.30 o 
  -3   9   1      907.56      887.62     82.34 o 
  -2   9   1     6579.85     6551.40    202.70 o 
  -1   9   1     7810.05     7672.43    193.33 o 
   0   9   1    15130.79    14505.79    305.81 o 
   1   9   1    13624.91    13425.75    253.43 o 
   2   9   1     2722.76     2644.20     99.33 o 
   3   9   1      499.68      588.76     62.19 o 
   4   9   1     1070.69     1075.36     77.28 o 
   5   9   1     4232.85     4399.77    134.40 o 
   6   9   1    10019.62     9989.03    243.13 o 
   7   9   1     4775.05     4724.22    177.63 o 
   8   9   1     4174.11     4492.33    224.77 o 
   9   9   1      329.98      357.19    105.67 o 
  10   9   1       64.56       14.91     89.07 o 
  11   9   1      455.41      577.18    136.35 o 
  12   9   1     1549.41     1146.77    176.98 o 
 -12  10   1      246.99       47.84    121.25 o 
 -11  10   1     2348.98     2189.38    206.05 o 
 -10  10   1     1259.93     1079.05    190.42 o 
  -9  10   1     4690.46     4611.76    584.42 o 
  -8  10   1      378.05      221.99    180.18 o 
  -7  10   1      886.58      872.61    117.94 o 
  -6  10   1      573.59      686.49    106.34 o 
  -5  10   1     5558.65     5776.10    178.59 o 
  -4  10   1     2537.65     2777.13    132.85 o 
  -3  10   1    17426.51    17572.91    315.70 o 
  -2  10   1     1382.29     1432.94    102.36 o 
  -1  10   1     3334.59     3345.71    137.42 o 
   0  10   1      249.03      193.61     60.42 o 
   1  10   1     5798.82     5782.11    209.67 o 
   2  10   1     2928.76     2913.57    131.99 o 
   3  10   1    16068.35    15260.67    290.94 o 
   4  10   1     3616.95     3549.52    144.03 o 
   5  10   1     6364.63     6620.03    191.61 o 
   6  10   1       96.99      108.35     70.05 o 
   7  10   1      798.50      823.06    178.26 o 
   8  10   1      134.31      128.20    103.92 o 
   9  10   1     5084.01     5175.31    259.05 o 
  10  10   1      748.35      839.01    151.13 o 
  11  10   1     2036.54     2017.76    208.89 o 
 -11  11   1       17.00     -127.54    129.48 o 
 -10  11   1       44.06      129.14    137.54 o 
  -9  11   1       48.15      -29.47    113.17 o 
  -8  11   1     3743.26     3777.31    210.02 o 
  -7  11   1      384.78      173.67     87.69 o 
  -6  11   1    11024.47    11049.29    321.55 o 
  -5  11   1       10.41       96.39     61.91 o 
  -4  11   1      536.81      533.84     82.60 o 
  -3  11   1        7.58      -71.63     47.75 o 
  -2  11   1     3890.18     3717.99    152.54 o 
  -1  11   1      550.14      586.47     82.88 o 
   0  11   1    14615.78    14210.09    288.68 o 
   1  11   1      549.23      623.30     84.28 o 
   2  11   1     4725.91     5042.56    171.62 o 
   3  11   1      213.26      178.45     63.47 o 
   4  11   1     1733.96     1596.89    164.81 o 
   5  11   1      158.49      105.75     61.42 o 
   6  11   1     8137.40     8211.44    280.00 o 
   7  11   1       85.34       59.51     78.56 o 
   8  11   1     3240.81     3776.18    222.54 o 
   9  11   1       48.90       39.52    123.81 o 
  10  11   1       99.49       67.27    133.55 o 
  11  11   1        1.50     -123.39    130.82 o 
 -11  12   1     1859.51     2277.09    286.31 o 
 -10  12   1        6.47      143.75    151.38 o 
  -9  12   1     3429.78     3814.82    527.02 o 
  -8  12   1       70.31       44.60     89.88 o 
  -7  12   1       99.19      172.93     91.76 o 
  -6  12   1      228.15      133.55     81.97 o 
  -5  12   1     5944.58     6309.88    224.22 o 
  -4  12   1      355.17      371.21     78.71 o 
  -3  12   1    13775.87    13252.79    294.43 o 
  -2  12   1     1392.56     1573.29    118.12 o 
  -1  12   1     1785.28     1796.31    162.31 o 
   0  12   1        0.23      -68.89     45.93 o 
   1  12   1     3219.42     3009.34    213.55 o 
   2  12   1      108.74       36.93     57.87 o 
   3  12   1     5107.20     4910.99    178.87 o 
   4  12   1      507.25      559.42    111.33 o 
   5  12   1     4466.39     4548.46    206.92 o 
   6  12   1        1.41        0.44     79.54 o 
   7  12   1      222.87      172.56    103.97 o 
   8  12   1      192.14      107.63    100.58 o 
   9  12   1     3556.75     3558.41    309.97 o 
  10  12   1      126.88      200.74    160.10 o 
 -10  13   1        0.93       48.62    149.11 o 
  -9  13   1      182.77      167.88    295.06 o 
  -8  13   1     2342.10     2242.23    195.16 o 
  -7  13   1      432.83      533.46    116.89 o 
  -6  13   1     4082.11     4337.72    247.95 o 
  -5  13   1      893.40      703.02     99.27 o 
  -4  13   1      823.21      753.78    115.08 o 
  -3  13   1      213.21      187.07     74.83 o 
  -2  13   1     1254.67     1255.77    151.32 o 
  -1  13   1     2664.80     2745.25    150.00 o 
   0  13   1     7611.74     7322.55    222.49 o 
   1  13   1     1149.74     1169.99    111.78 o 
   2  13   1     2283.66     2188.93    138.60 o 
   3  13   1       18.70       44.17     60.98 o 
   4  13   1     3432.95     3064.84    203.37 o 
   5  13   1       42.23       47.83     86.25 o 
   6  13   1     4004.23     3924.64    227.51 o 
   7  13   1      560.83      415.04    121.62 o 
   8  13   1     2364.54     2189.98    199.92 o 
   9  13   1       41.18      -76.35    124.11 o 
  -9  14   1      893.66      618.36    200.69 o 
  -8  14   1      791.04      668.52    143.12 o 
  -7  14   1       91.64      263.08    111.50 o 
  -6  14   1        9.18      -50.53     82.32 o 
  -5  14   1     1772.54     1890.20    227.04 o 
  -4  14   1     1594.91     1407.24    130.93 o 
  -3  14   1     2896.47     2990.31    166.19 o 
  -2  14   1     1509.48     1473.11    129.16 o 
  -1  14   1      445.26      562.74     94.60 o 
   0  14   1       83.06       76.16     68.01 o 
   1  14   1      789.71      743.42    103.36 o 
   2  14   1     3513.06     3475.59    176.27 o 
   3  14   1     3010.49     3203.78    170.77 o 
   4  14   1     1854.67     2196.42    223.03 o 
   5  14   1     2305.20     2304.64    195.53 o 
   6  14   1      123.62       99.77    157.75 o 
   7  14   1      110.07       97.87    110.73 o 
   8  14   1      830.08      983.84    247.43 o 
  -8  15   1      560.14      659.19    148.27 o 
  -7  15   1     1442.04     1390.34    202.10 o 
  -6  15   1     1387.31     1276.98    179.30 o 
  -5  15   1     1899.19     2021.38    232.63 o 
  -4  15   1       29.33       68.51     81.10 o 
  -3  15   1       45.29       -3.03     75.35 o 
  -2  15   1      396.34      400.03     96.44 o 
  -1  15   1     3361.07     2974.17    174.59 o 
   0  15   1     1386.85     1556.08    139.52 o 
   1  15   1     2784.44     2931.83    173.52 o 
   2  15   1      632.90      706.79    112.04 o 
   3  15   1        9.29      -75.94     68.20 o 
   4  15   1       69.92       50.79     78.77 o 
   5  15   1     1335.18     1231.03    164.87 o 
   6  15   1      845.45      822.57    150.01 o 
   7  15   1     1805.72     1979.93    207.94 o 
  -7  16   1       23.02       95.71    122.86 o 
  -6  16   1      102.17      195.22    115.90 o 
  -5  16   1      173.97       16.47    110.12 o 
  -4  16   1     2881.50     2820.98    250.60 o 
  -3  16   1      217.68      169.22     91.88 o 
  -2  16   1     1998.20     1786.38    166.79 o 
  -1  16   1       78.21      123.24     85.36 o 
   0  16   1        1.68      -42.63     87.07 o 
   1  16   1       15.37       22.50     80.42 o 
   2  16   1     1966.41     1915.37    161.40 o 
   3  16   1      253.71      142.18     87.54 o 
   4  16   1     1660.19     1399.74    146.58 o 
   5  16   1       58.09      167.46    115.28 o 
   6  16   1       96.22      222.44    130.57 o 
  -5  17   1     1289.51     1355.20    187.60 o 
  -4  17   1        0.31       50.74     97.20 o 
  -3  17   1       62.75       47.49     89.57 o 
  -2  17   1        2.82       13.26     89.91 o 
  -1  17   1     1912.98     1501.35    162.18 o 
   0  17   1       21.35     -144.86    110.96 o 
   1  17   1     2155.68     2113.96    310.85 o 
   2  17   1        0.32     -116.62     77.75 o 
   3  17   1       10.19       29.38     94.52 o 
   4  17   1        0.69       52.81    118.51 o 
  -1  18   1        2.31       93.05    100.49 o 
   0  18   1        1.82     -121.97     81.31 o 
 -14   0   2     4341.52     3495.22    298.81 o 
 -12   0   2     6358.56     5535.78    431.66 o 
 -10   0   2       12.39       23.14     87.76 o 
  -8   0   2    12978.36    12367.37    497.08 o 
  -6   0   2    34141.45    33798.63    574.79 o 
  -4   0   2    28754.21    28908.89    367.97 o 
  -2   0   2    30851.33    29223.00    346.26 o 
   0   0   2    80823.59    69996.57   3802.70 o 
   2   0   2    75720.51    72060.06    772.09 o 
   4   0   2     2105.63     2017.22     73.51 o 
   6   0   2    36178.13    34614.60    634.04 o 
   8   0   2    11073.04    10233.38    340.26 o 
  10   0   2     1349.29     1656.09    180.45 o 
  12   0   2     6297.01     5903.99    515.05 o 
 -15   1   2     2245.53     1758.37    203.45 o 
 -14   1   2       21.09      -57.71     88.29 o 
 -13   1   2      177.96      189.11     89.72 o 
 -12   1   2      311.89      277.31     89.02 o 
 -11   1   2     9632.33     9694.55    275.76 o 
 -10   1   2     1409.89     1363.43    114.74 o 
  -9   1   2    16056.13    16321.39    313.30 o 
  -8   1   2      320.09      339.00     68.69 o 
  -7   1   2     5775.98     6112.86    126.78 o 
  -6   1   2     3296.23     3387.03     81.19 o 
  -5   1   2    24918.75    25251.29    243.17 o 
  -4   1   2     8272.42     8455.02    110.08 o 
  -3   1   2    84298.53    76610.63    585.36 o 
  -2   1   2    12082.25    12293.54    126.88 o 
  -1   1   2     2357.41     2382.66     59.89 o 
   0   1   2        0.15      -19.76     13.18 o 
   1   1   2    49493.90    47914.34    372.98 o 
   2   1   2      962.60     1141.75     36.53 o 
   3   1   2    36804.30    34857.25    299.40 o 
   4   1   2      469.03      487.38     31.44 o 
   5   1   2    16986.21    16838.37    181.64 o 
   6   1   2      221.08      273.42     73.92 o 
   7   1   2       43.44        1.87     47.66 o 
   8   1   2     1918.97     1842.14    114.23 o 
   9   1   2    19471.11    19201.51    360.16 o 
  10   1   2     1393.58     1135.08    134.63 o 
  11   1   2     4976.07     5420.52    254.34 o 
  12   1   2       36.86       96.23     82.59 o 
  13   1   2       16.69        4.93     88.10 o 
 -15   2   2      407.50      278.00    117.72 o 
 -14   2   2     4184.03     3992.08    223.02 o 
 -13   2   2     1724.02     1729.80    156.19 o 
 -12   2   2     3801.82     4288.99    199.07 o 
 -11   2   2     1096.18      975.82    111.02 o 
 -10   2   2      125.02      100.50     65.78 o 
  -9   2   2     1192.12     1348.47    106.40 o 
  -8   2   2    10465.20    10449.53    233.24 o 
  -7   2   2     4380.64     4522.19    114.00 o 
  -6   2   2    29383.16    28300.93    291.63 o 
  -5   2   2    11776.54    12480.64    207.13 o 
  -4   2   2     2254.34     2375.30     59.52 o 
  -3   2   2     7180.17     7488.52    102.30 o 
  -2   2   2    86713.01    78583.53   1160.53 o 
  -1   2   2    25253.76    25010.47    221.04 o 
   0   2   2    35786.20    33988.34    360.01 o 
   1   2   2    28695.30    29138.27    249.38 o 
   2   2   2    35525.14    35544.76    301.23 o 
   3   2   2      630.65      779.70     35.62 o 
   4   2   2     3491.71     3557.26     70.25 o 
   5   2   2     6015.46     5892.02    124.71 o 
   6   2   2    25853.02    25575.71    308.16 o 
   7   2   2     6978.95     6408.67    177.42 o 
   8   2   2    11147.31    11627.54    258.18 o 
   9   2   2       55.34       76.81     59.69 o 
  10   2   2      571.68      530.53     89.65 o 
  11   2   2     1194.41     1167.68    138.44 o 
  12   2   2     3553.60     3525.32    196.87 o 
  13   2   2     1413.36     1547.47    155.76 o 
 -14   3   2      330.36      166.36    103.48 o 
 -13   3   2       71.75       19.62     81.88 o 
 -12   3   2     2325.73     1952.01    151.56 o 
 -11   3   2     3887.55     3970.83    185.38 o 
 -10   3   2     6644.93     6983.49    308.64 o 
  -9   3   2     8405.06     8302.16    220.78 o 
  -8   3   2     5508.74     5557.76    171.23 o 
  -7   3   2      552.21      659.64     56.56 o 
  -6   3   2     2094.74     2116.21     76.26 o 
  -5   3   2    15720.81    15676.13    183.22 o 
  -4   3   2    32029.12    32340.30    299.55 o 
  -3   3   2    49412.97    47896.63    402.51 o 
  -2   3   2     3292.37     3154.87     68.13 o 
  -1   3   2     6689.45     6416.91     94.09 o 
   0   3   2      599.43      624.28     31.79 o 
   1   3   2     6127.64     6365.62     90.08 o 
   2   3   2    22879.84    22889.51    218.61 o 
   3   3   2    29819.55    29533.74    273.51 o 
   4   3   2    20762.05    21002.59    219.27 o 
   5   3   2     7956.14     8004.21    120.36 o 
   6   3   2     1686.60     1646.73     77.37 o 
   7   3   2      817.27      741.33     81.52 o 
   8   3   2     6055.57     5930.96    184.44 o 
   9   3   2     8963.77     9076.67    380.52 o 
  10   3   2     3973.47     4165.04    185.03 o 
  11   3   2     2492.18     2737.67    168.32 o 
  12   3   2      791.41      918.96    219.42 o 
  13   3   2       42.96       92.28     91.27 o 
 -14   4   2     1045.92     1080.15    180.44 o 
 -13   4   2     3571.87     3976.11    210.74 o 
 -12   4   2     1442.99     1347.76    134.66 o 
 -11   4   2     5892.64     5950.17    214.35 o 
 -10   4   2      217.21       -1.82     59.92 o 
  -9   4   2     1144.41     1202.97    136.44 o 
  -8   4   2     2697.27     2806.94    132.03 o 
  -7   4   2    16851.21    16191.79    240.76 o 
  -6   4   2    11763.80    12102.53    167.13 o 
  -5   4   2    16670.86    17002.20    201.58 o 
  -4   4   2     2816.21     2982.47     74.83 o 
  -3   4   2    14081.19    14832.49    174.42 o 
  -2   4   2     5375.85     5442.40     92.87 o 
  -1   4   2    21446.04    20813.21    208.71 o 
   0   4   2    10674.74    10997.24    149.65 o 
   1   4   2    32612.03    32096.16    287.08 o 
   2   4   2     2436.03     2583.08     80.52 o 
   3   4   2     2433.71     2532.62     65.12 o 
   4   4   2      411.25      439.57     36.86 o 
   5   4   2    17493.03    17675.28    329.50 o 
   6   4   2     4927.61     4720.34    125.08 o 
   7   4   2    21869.42    21432.76    354.09 o 
   8   4   2     3947.45     3707.96    155.66 o 
   9   4   2      649.75      608.83     97.85 o 
  10   4   2      213.01      216.71     75.50 o 
  11   4   2     1141.23     1153.04    128.33 o 
  12   4   2      631.45      542.31    109.84 o 
  13   4   2     3487.13     2971.83    328.06 o 
 -14   5   2      483.59      349.40    115.62 o 
 -13   5   2       64.32       72.86     87.76 o 
 -12   5   2     2762.62     2981.15    177.01 o 
 -11   5   2       29.63       11.94     79.29 o 
 -10   5   2     8733.09     8300.44    238.03 o 
  -9   5   2      603.98      532.79    113.16 o 
  -8   5   2     8371.56     8229.17    177.90 o 
  -7   5   2        3.53       58.49     42.21 o 
  -6   5   2     1005.71     1020.68     57.32 o 
  -5   5   2      142.35      129.01     33.93 o 
  -4   5   2    45295.14    43982.67    400.64 o 
  -3   5   2    11528.71    12010.42    159.01 o 
  -2   5   2    31965.13    31895.86    308.39 o 
  -1   5   2     5130.76     5391.03     92.59 o 
   0   5   2     1076.64     1118.47     72.24 o 
   1   5   2      891.06      943.56     50.11 o 
   2   5   2    14099.75    13425.74    161.07 o 
   3   5   2     2411.61     2529.52     69.77 o 
   4   5   2    29451.72    28885.02    292.90 o 
   5   5   2       87.79      130.68     32.02 o 
   6   5   2     1991.51     1949.15     90.90 o 
   7   5   2      507.55      332.85     77.14 o 
   8   5   2    10338.27    10507.42    261.41 o 
   9   5   2     1415.80     1146.35    214.91 o 
  10   5   2    11269.80    11187.38    291.10 o 
  11   5   2      443.64      379.91    162.56 o 
  12   5   2      609.89      472.60    108.50 o 
  13   5   2        3.14       25.47     94.75 o 
 -14   6   2        0.84       83.30    107.28 o 
 -13   6   2     4572.24     4338.05    221.28 o 
 -12   6   2       31.56       33.56     77.63 o 
 -11   6   2     2727.51     3084.20    170.67 o 
 -10   6   2       15.75      -62.17     58.43 o 
  -9   6   2     3755.75     3844.62    204.90 o 
  -8   6   2       41.29      -35.79     45.29 o 
  -7   6   2    20937.18    20907.10    310.34 o 
  -6   6   2     1151.29     1189.33     72.07 o 
  -5   6   2    18852.26    19673.15    238.45 o 
  -4   6   2       46.95       77.87     31.87 o 
  -3   6   2     3847.45     4173.63    106.55 o 
  -2   6   2       15.56       12.83     27.13 o 
  -1   6   2    32422.45    32275.05    305.93 o 
   0   6   2      332.05      358.93     36.02 o 
   1   6   2    48344.27    47276.35    463.32 o 
   2   6   2      881.05     1019.98     46.87 o 
   3   6   2      218.21      311.58     39.24 o 
   4   6   2        4.63      -10.07     28.00 o 
   5   6   2    13601.30    13554.92    189.24 o 
   6   6   2      115.82      131.52     47.04 o 
   7   6   2    14006.26    14551.81    273.13 o 
   8   6   2      179.68      263.31     72.46 o 
   9   6   2      580.44      690.58     95.20 o 
  10   6   2      619.41      430.11    117.06 o 
  11   6   2      774.10      884.67    139.73 o 
  12   6   2      505.87      432.64    128.47 o 
  13   6   2     3945.31     3733.99    444.14 o 
 -13   7   2       25.74      101.02    112.43 o 
 -12   7   2     1010.24     1073.78    210.16 o 
 -11   7   2      889.13      940.43    115.71 o 
 -10   7   2     8728.61     8605.66    248.96 o 
  -9   7   2      830.25      921.83    101.99 o 
  -8   7   2     3596.02     3788.22    175.93 o 
  -7   7   2      529.84      689.52     71.82 o 
  -6   7   2     1216.31     1336.66     72.44 o 
  -5   7   2     1968.45     2113.72     80.82 o 
  -4   7   2    33208.64    31952.10    331.05 o 
  -3   7   2     5689.11     5627.06    113.08 o 
  -2   7   2    20114.55    19882.22    271.04 o 
  -1   7   2      746.09      738.58     80.44 o 
   0   7   2      149.86      123.24     31.58 o 
   1   7   2     4341.53     4955.97    137.22 o 
   2   7   2    20529.46    18828.70    251.78 o 
   3   7   2     1734.02     1811.91     80.62 o 
   4   7   2    17937.77    17866.94    223.81 o 
   5   7   2      946.95     1052.21     63.24 o 
   6   7   2     3204.17     3424.31    122.11 o 
   7   7   2      658.19      695.00     86.91 o 
   8   7   2     6884.81     6929.80    261.04 o 
   9   7   2      644.29      744.59    124.56 o 
  10   7   2     7989.68     8138.38    305.70 o 
  11   7   2      434.70      514.92    129.36 o 
  12   7   2      902.48     1003.00    168.08 o 
 -13   8   2     2404.61     2537.41    223.66 o 
 -12   8   2     1803.65     2313.95    203.76 o 
 -11   8   2      918.38      937.73    144.45 o 
 -10   8   2        4.46      -21.85     79.20 o 
  -9   8   2     1103.84     1082.75    130.80 o 
  -8   8   2     3036.12     2937.09    142.23 o 
  -7   8   2    15840.44    15660.25    576.38 o 
  -6   8   2     3018.04     3276.25    105.04 o 
  -5   8   2     6461.51     6496.90    135.23 o 
  -4   8   2     1103.15     1089.72     65.05 o 
  -3   8   2     2131.83     2170.11    104.04 o 
  -2   8   2     3229.03     3317.60     86.50 o 
  -1   8   2    10442.77     9969.54    177.40 o 
   0   8   2    13451.59    14042.19    188.74 o 
   1   8   2    13560.79    13516.13    211.67 o 
   2   8   2     2002.21     1892.64     84.55 o 
   3   8   2      829.88      980.34     69.23 o 
   4   8   2      700.26      692.49     65.05 o 
   5   8   2     6155.51     6424.00    155.68 o 
   6   8   2     4992.91     4864.06    173.15 o 
   7   8   2     7442.24     7856.40    220.91 o 
   8   8   2     1913.43     2007.17    240.93 o 
   9   8   2      945.65     1038.22    141.87 o 
  10   8   2        6.03      -55.38     84.15 o 
  11   8   2      756.16      809.02    149.26 o 
  12   8   2     1236.09     1116.20    180.03 o 
 -13   9   2        7.41       90.22    125.69 o 
 -12   9   2      392.14      417.29    163.98 o 
 -11   9   2     2411.36     2844.88    214.37 o 
 -10   9   2     2665.80     2914.76    200.42 o 
  -9   9   2     3792.10     4273.12    222.57 o 
  -8   9   2     1371.16     1470.22    114.38 o 
  -7   9   2     3329.51     3067.05    143.27 o 
  -6   9   2       36.41       57.23     48.45 o 
  -5   9   2     6300.68     6233.56    166.84 o 
  -4   9   2     6726.28     6508.98    179.81 o 
  -3   9   2    12445.85    12192.73    313.87 o 
  -2   9   2     4961.76     4905.10    154.71 o 
  -1   9   2     2352.98     2828.06    123.22 o 
   0   9   2      732.50      788.27     56.12 o 
   1   9   2     3284.66     3111.73    107.65 o 
   2   9   2     6722.34     6639.31    153.11 o 
   3   9   2    12884.42    12792.16    221.91 o 
   4   9   2     7390.13     7664.64    172.51 o 
   5   9   2     6801.03     6718.13    166.12 o 
   6   9   2      421.97      458.93     80.51 o 
   7   9   2      515.83      477.69     99.36 o 
   8   9   2     1370.35     1346.20    148.78 o 
   9   9   2     4170.66     4078.22    234.39 o 
  10   9   2     1879.45     1848.35    188.63 o 
  11   9   2     1679.77     1517.42    190.76 o 
 -12  10   2     3043.75     2707.98    227.79 o 
 -11  10   2       95.74      155.71    107.35 o 
 -10  10   2       45.78     -115.47     79.70 o 
  -9  10   2      276.67      143.59    239.09 o 
  -8  10   2     4469.55     4420.84    212.56 o 
  -7  10   2     1550.36     1760.98    146.18 o 
  -6  10   2    11436.72    11159.76    252.81 o 
  -5  10   2      852.84      836.64     88.20 o 
  -4  10   2      881.86      997.56    101.65 o 
  -3  10   2       30.55        0.98     58.02 o 
  -2  10   2     3255.64     3335.86    140.33 o 
  -1  10   2     2518.94     2464.10    122.45 o 
   0  10   2    18427.59    18118.34    319.69 o 
   1  10   2     3555.96     3649.43    164.75 o 
   2  10   2     4686.46     4533.88    187.46 o 
   3  10   2      137.41       70.74     66.06 o 
   4  10   2     1759.25     1605.69    109.38 o 
   5  10   2      221.73      247.13     67.45 o 
   6  10   2    10236.11    11024.02    269.45 o 
   7  10   2     1232.60     1284.53    121.88 o 
   8  10   2     3558.86     3546.23    248.83 o 
   9  10   2      318.53      560.52    128.01 o 
  10  10   2       27.04        2.49     98.82 o 
  11  10   2       73.04       13.18    115.65 o 
 -12  11   2       72.06      -21.72    279.92 o 
 -11  11   2     2305.51     2525.80    279.36 o 
 -10  11   2      108.56       88.84    129.83 o 
  -9  11   2     3826.62     3771.91    214.84 o 
  -8  11   2       33.87      131.16     84.38 o 
  -7  11   2      256.55      250.16     86.93 o 
  -6  11   2       95.39       38.48     59.09 o 
  -5  11   2     6316.01     6338.18    198.63 o 
  -4  11   2      362.66      377.29     75.44 o 
  -3  11   2    24018.02    23041.89    387.88 o 
  -2  11   2      170.63      144.45     66.10 o 
  -1  11   2     4860.71     4991.87    267.25 o 
   0  11   2      156.38      157.20     61.35 o 
   1  11   2     2566.03     2758.89    189.81 o 
   2  11   2      192.47      193.81     65.01 o 
   3  11   2    10305.63    10785.46    278.58 o 
   4  11   2       10.16       -3.03     52.56 o 
   5  11   2     3512.65     4015.86    206.70 o 
   6  11   2      356.47      412.05    100.37 o 
   7  11   2      652.22      851.59    130.87 o 
   8  11   2       71.12       21.62    120.77 o 
   9  11   2     4078.72     4002.91    570.93 o 
  10  11   2       58.53      195.95    146.03 o 
 -11  12   2      115.99      142.40    155.45 o 
 -10  12   2        1.25       61.67    147.85 o 
  -9  12   2        3.52      -69.73     82.48 o 
  -8  12   2     3385.79     3525.87    213.21 o 
  -7  12   2      351.97      220.17     97.20 o 
  -6  12   2     7387.32     7485.98    613.93 o 
  -5  12   2      739.06      632.21     89.79 o 
  -4  12   2      215.96      279.68     74.18 o 
  -3  12   2      472.74      393.46     77.94 o 
  -2  12   2     2156.88     2222.34    258.15 o 
  -1  12   2       65.91       76.68     67.74 o 
   0  12   2    14832.08    14351.85    303.97 o 
   1  12   2       52.28      124.79     61.90 o 
   2  12   2     3609.03     3570.57    181.87 o 
   3  12   2        1.16       -2.90     54.95 o 
   4  12   2     1074.93     1102.43    108.61 o 
   5  12   2      100.45       -4.41     79.94 o 
   6  12   2     6150.75     5735.71    257.11 o 
   7  12   2      255.67       67.35     92.81 o 
   8  12   2     3073.09     2817.62    273.92 o 
   9  12   2       58.79      -25.98    129.95 o 
  10  12   2        1.29     -126.59    135.38 o 
 -10  13   2      457.20      284.62    170.44 o 
  -9  13   2     2217.25     2454.63    209.91 o 
  -8  13   2      440.79      496.30    177.36 o 
  -7  13   2      134.50       48.66     88.40 o 
  -6  13   2        9.84       -4.88     78.87 o 
  -5  13   2     2515.91     2512.74    152.24 o 
  -4  13   2      748.28      746.29    113.15 o 
  -3  13   2     7592.56     7181.77    278.60 o 
  -2  13   2      903.22      839.85    154.41 o 
  -1  13   2     2333.38     2131.62    137.59 o 
   0  13   2       54.03       -6.90     61.16 o 
   1  13   2     1976.09     2010.12    200.86 o 
   2  13   2     1023.82     1145.53    113.08 o 
   3  13   2     4335.66     4409.54    184.85 o 
   4  13   2     1649.66     1688.23    188.99 o 
   5  13   2     1997.50     2163.11    333.91 o 
   6  13   2      115.92      131.68     98.82 o 
   7  13   2       16.04      -59.76     89.48 o 
   8  13   2      413.62      369.24    160.02 o 
   9  13   2     1948.70     2158.76    278.68 o 
  -9  14   2      184.21      -45.06    100.62 o 
  -8  14   2      904.14      893.71    147.54 o 
  -7  14   2     1610.01     1459.54    220.61 o 
  -6  14   2     2124.45     1955.87    180.67 o 
  -5  14   2     1325.49     1175.77    123.74 o 
  -4  14   2      277.89      198.38     79.10 o 
  -3  14   2       37.60       45.76     70.52 o 
  -2  14   2      580.58      491.19     96.65 o 
  -1  14   2     2348.99     2440.50    152.58 o 
   0  14   2     5825.93     5717.28    231.26 o 
   1  14   2     2334.91     2415.78    229.99 o 
   2  14   2     1739.60     1868.25    153.48 o 
   3  14   2        1.15       51.78     71.41 o 
   4  14   2      468.85      461.55     93.85 o 
   5  14   2     1293.95     1306.47    184.15 o 
   6  14   2     2240.70     1691.25    181.51 o 
   7  14   2      952.48      822.66    154.99 o 
   8  14   2      955.06      898.32    209.32 o 
  -8  15   2      825.05      500.87    143.10 o 
  -7  15   2        1.13       42.68     98.49 o 
  -6  15   2       16.59     -123.47     88.30 o 
  -5  15   2      716.77      618.90    108.35 o 
  -4  15   2     2809.38     2433.41    166.01 o 
  -3  15   2      861.40      942.19    120.99 o 
  -2  15   2     1633.72     1935.59    155.38 o 
  -1  15   2      252.36      220.08     83.46 o 
   0  15   2       17.91        5.33     75.52 o 
   1  15   2      340.12      220.49     86.11 o 
   2  15   2     2439.96     2272.47    158.99 o 
   3  15   2     1455.31     1550.74    142.39 o 
   4  15   2     2514.90     2563.21    169.00 o 
   5  15   2      578.14      361.76    124.46 o 
   6  15   2      146.95       91.49    116.60 o 
   7  15   2        2.80       34.30    123.52 o 
  -7  16   2     2352.75     1625.40    227.14 o 
  -6  16   2      140.91       55.78    107.46 o 
  -5  16   2     1154.89      903.71    172.16 o 
  -4  16   2       19.48      -28.24     79.16 o 
  -3  16   2       88.73       73.84     86.52 o 
  -2  16   2       88.49      153.18     84.19 o 
  -1  16   2     2102.42     2035.54    159.22 o 
   0  16   2      636.92      610.64    107.98 o 
   1  16   2     3714.38     3291.71    222.93 o 
   2  16   2      104.33      121.75     87.38 o 
   3  16   2       79.78       60.97     84.02 o 
   4  16   2        3.55       18.80    109.07 o 
   5  16   2     1077.67      971.53    174.04 o 
  -5  17   2        8.23      -83.56    115.63 o 
  -4  17   2     1687.66     1583.43    162.14 o 
  -3  17   2       19.11      -72.06     88.45 o 
  -2  17   2     1250.17     1000.53    136.42 o 
  -1  17   2       18.38       41.04     92.50 o 
   0  17   2        5.82       -3.57     87.13 o 
   1  17   2       12.34      217.51     96.65 o 
   2  17   2     1698.58     1716.78    164.06 o 
   3  17   2        0.81      -60.21     91.49 o 
   4  17   2     1475.34     1196.88    182.20 o 
 -15   0   3     2502.40     2088.12    270.32 o 
 -13   0   3       54.26      119.54    143.36 o 
 -11   0   3     8999.55     9116.73    364.19 o 
  -9   0   3    21359.92    21053.83    512.79 o 
  -7   0   3       44.23      110.87     50.67 o 
  -5   0   3    16183.40    15886.54    256.29 o 
  -3   0   3    59543.72    56053.16    640.22 o 
  -1   0   3    33223.83    31804.50    488.49 o 
   1   0   3    36160.27    36178.92    428.91 o 
   3   0   3    64397.20    59628.37    685.12 o 
   5   0   3     7808.31     7622.30    166.67 o 
   7   0   3      613.13      682.77    136.89 o 
   9   0   3    11385.80    10902.17    379.73 o 
  11   0   3     6286.66     6374.49    330.40 o 
  13   0   3        0.58     -114.67    113.13 o 
 -15   1   3      119.58      155.04    111.30 o 
 -14   1   3     4434.36     4464.57    508.20 o 
 -13   1   3      462.15      459.33    124.52 o 
 -12   1   3     5207.15     5105.67    211.65 o 
 -11   1   3      267.53      217.52     76.35 o 
 -10   1   3        6.75       53.51     60.63 o 
  -9   1   3      904.46      776.05     90.33 o 
  -8   1   3    21275.91    22079.18    358.06 o 
  -7   1   3     2104.36     2382.81     72.07 o 
  -6   1   3    39375.61    38732.37    359.82 o 
  -5   1   3     5168.21     5511.11     97.25 o 
  -4   1   3    10344.48    11192.59    140.00 o 
  -3   1   3     1798.25     1894.28     51.29 o 
  -2   1   3    17772.92    17915.89    199.16 o 
  -1   1   3     3292.89     3414.23     86.64 o 
   0   1   3    14259.59    14127.19    150.32 o 
   1   1   3    53437.75    52727.79    420.29 o 
   2   1   3    43182.92    43624.70    406.65 o 
   3   1   3      717.19      765.33     38.80 o 
   4   1   3    16368.99    16924.72    189.39 o 
   5   1   3     2746.93     2859.28     71.87 o 
   6   1   3    27945.64    27608.36    393.31 o 
   7   1   3     3118.41     3030.91    132.51 o 
   8   1   3    13092.80    13227.81    281.93 o 
   9   1   3       42.77       87.04     62.90 o 
  10   1   3      136.81       93.73     71.01 o 
  11   1   3      250.06      264.28     91.20 o 
  12   1   3     3659.30     3664.85    222.50 o 
  13   1   3      387.33      262.86    105.74 o 
 -15   2   3     1827.51     1771.57    184.04 o 
 -14   2   3      329.25      184.41    101.74 o 
 -13   2   3       19.77      130.26     83.16 o 
 -12   2   3      975.05      954.49    120.39 o 
 -11   2   3     8026.67     8199.34    243.71 o 
 -10   2   3     5731.29     5696.85    195.94 o 
  -9   2   3    15237.12    15600.13    308.87 o 
  -8   2   3     3020.91     3042.97    130.30 o 
  -7   2   3      447.15      430.07     41.19 o 
  -6   2   3     1173.76     1331.59    102.18 o 
  -5   2   3    17670.15    17458.67    217.35 o 
  -4   2   3    48707.54    47090.55    457.50 o 
  -3   2   3    51026.46    49308.62    413.17 o 
  -2   2   3    29317.38    29402.22    266.15 o 
  -1   2   3     1667.56     1700.82     56.64 o 
   0   2   3     3450.36     3479.27     64.15 o 
   1   2   3    24927.79    25656.27    236.61 o 
   2   2   3     1754.84     1615.20     49.27 o 
   3   2   3    54461.50    53773.27    448.73 o 
   4   2   3     9957.47     9677.23    134.59 o 
   5   2   3    10119.49    10174.49    142.43 o 
   6   2   3      337.36      389.77     63.22 o 
   7   2   3      469.97      442.35     71.27 o 
   8   2   3     3167.23     3243.53    147.68 o 
   9   2   3     7083.36     7108.15    216.75 o 
  10   2   3     4394.21     4408.95    218.78 o 
  11   2   3     3545.11     3605.50    190.48 o 
  12   2   3      462.64      366.76    101.71 o 
  13   2   3       36.56      -10.75     90.30 o 
 -15   3   3      798.90      710.79    142.41 o 
 -14   3   3     2408.58     2604.67    189.84 o 
 -13   3   3     3162.69     3187.11    191.71 o 
 -12   3   3     2339.70     2772.45    169.68 o 
 -11   3   3     3424.71     3507.90    212.76 o 
 -10   3   3      295.03      268.32     75.60 o 
  -9   3   3      421.19      433.01     81.05 o 
  -8   3   3    13059.03    12531.83    224.20 o 
  -7   3   3    19137.38    19374.35    231.48 o 
  -6   3   3    17184.24    16873.11    224.71 o 
  -5   3   3    15103.18    14921.77    185.09 o 
  -4   3   3       70.14       77.19     25.97 o 
  -3   3   3     5362.16     5549.85     97.42 o 
  -2   3   3     9207.98     9148.19    186.47 o 
  -1   3   3    21438.24    21383.64    212.57 o 
   0   3   3    28021.84    27589.83    233.54 o 
   1   3   3    31447.55    31948.60    288.58 o 
   2   3   3    27206.18    27762.57    263.58 o 
   3   3   3      223.83      233.80     29.98 o 
   4   3   3     7030.38     7030.17    115.34 o 
   5   3   3    15853.14    16162.19    265.50 o 
   6   3   3     9375.66     9267.05    181.46 o 
   7   3   3    15263.97    14834.72    288.38 o 
   8   3   3     4539.69     4631.23    170.05 o 
   9   3   3     1727.82     1671.72    125.36 o 
  10   3   3       48.83       40.69     68.71 o 
  11   3   3      842.66      753.92    116.64 o 
  12   3   3     1862.85     1822.15    161.43 o 
  13   3   3     2196.49     1758.77    172.94 o 
 -14   4   3      431.13      391.25    115.36 o 
 -13   4   3      133.58      155.95    103.35 o 
 -12   4   3     2152.76     2149.83    155.37 o 
 -11   4   3     1904.94     1754.63    136.46 o 
 -10   4   3    12892.67    13041.54    297.33 o 
  -9   4   3     1894.98     1947.73    158.54 o 
  -8   4   3     6823.70     7081.59    217.71 o 
  -7   4   3        6.39      -18.50     32.70 o 
  -6   4   3     2297.52     2420.08     78.01 o 
  -5   4   3      210.16      132.78     33.52 o 
  -4   4   3    31920.65    31427.95    309.90 o 
  -3   4   3    24318.55    24519.41    254.81 o 
  -2   4   3    19089.07    18702.39    206.94 o 
  -1   4   3     2869.82     3080.07     81.49 o 
   0   4   3     1700.68     1890.30     57.67 o 
   1   4   3     1013.96      987.27     43.84 o 
   2   4   3    30418.55    30118.56    288.32 o 
   3   4   3     8987.66     9208.30    201.69 o 
   4   4   3    31780.90    31331.25    311.78 o 
   5   4   3     2429.27     2499.83     76.57 o 
   6   4   3     1098.81     1141.45     76.04 o 
   7   4   3       21.40       17.94     50.10 o 
   8   4   3     5887.68     6014.22    191.74 o 
   9   4   3     3160.77     3443.93    166.64 o 
  10   4   3     7195.40     7387.34    239.42 o 
  11   4   3      876.11      889.16    120.38 o 
  12   4   3     1184.19     1074.72    139.91 o 
  13   4   3        0.82      -61.89     91.74 o 
 -14   5   3      171.04       82.03     97.77 o 
 -13   5   3     4531.66     4615.28    230.19 o 
 -12   5   3      325.16      369.44     99.96 o 
 -11   5   3     2735.32     2526.42    156.37 o 
 -10   5   3      134.70      178.03     70.77 o 
  -9   5   3     2608.86     2646.61    142.54 o 
  -8   5   3      753.20      948.05     94.54 o 
  -7   5   3    21529.30    21514.19    261.25 o 
  -6   5   3       36.70       39.48     34.41 o 
  -5   5   3    40629.99    41132.04    395.75 o 
  -4   5   3      142.95      122.43     33.85 o 
  -3   5   3     2652.14     2866.63     80.18 o 
  -2   5   3      237.07      253.13     44.56 o 
  -1   5   3    28797.81    28522.74    296.99 o 
   0   5   3     1027.69     1203.87     56.37 o 
   1   5   3    41710.13    41438.98    336.64 o 
   2   5   3      552.96      751.03     44.68 o 
   3   5   3      638.59      684.26     53.17 o 
   4   5   3      619.18      707.79     48.83 o 
   5   5   3    18922.65    19156.32    269.23 o 
   6   5   3       26.39      -13.55     43.41 o 
   7   5   3    22513.09    22437.75    446.94 o 
   8   5   3      149.60      131.21     64.98 o 
   9   5   3      959.37      742.07     98.42 o 
  10   5   3      170.83       79.84     74.49 o 
  11   5   3     1354.81     1481.35    141.96 o 
  12   5   3       86.29       30.73     88.76 o 
 -14   6   3      416.79      281.15    112.26 o 
 -13   6   3       50.22       98.81     87.29 o 
 -12   6   3     1861.66     1896.71    153.72 o 
 -11   6   3        1.00       37.00     69.63 o 
 -10   6   3    13594.43    13345.77    319.56 o 
  -9   6   3      112.41      101.48     64.24 o 
  -8   6   3     6908.58     7457.15    177.00 o 
  -7   6   3      179.02      190.37     46.50 o 
  -6   6   3      877.24      992.86     63.78 o 
  -5   6   3     2997.33     2855.81    127.41 o 
  -4   6   3    33588.95    33325.15    341.56 o 
  -3   6   3     1686.14     1811.27     70.36 o 
  -2   6   3    30385.16    31277.83    313.72 o 
  -1   6   3      881.66      906.88     50.48 o 
   0   6   3       14.34       49.36     25.73 o 
   1   6   3        9.81       41.85     27.70 o 
   2   6   3    28349.64    27883.18    286.95 o 
   3   6   3     1170.04     1281.51     68.06 o 
   4   6   3    21037.19    20849.60    247.07 o 
   5   6   3     1237.87     1278.55     80.22 o 
   6   6   3     2657.04     3061.76    117.53 o 
   7   6   3     1413.99     1458.34    110.03 o 
   8   6   3     4566.43     4733.98    205.00 o 
   9   6   3       25.27       80.05     68.59 o 
  10   6   3    11227.15    11677.00    645.33 o 
  11   6   3       51.10       57.33     98.29 o 
  12   6   3     1121.10     1142.14    172.69 o 
 -14   7   3      172.08      283.37    149.14 o 
 -13   7   3     4416.59     4337.49    263.79 o 
 -12   7   3      694.17      595.44    128.58 o 
 -11   7   3     2044.87     2119.45    151.18 o 
 -10   7   3       23.64       32.08     66.13 o 
  -9   7   3     2737.76     2576.50    141.97 o 
  -8   7   3     2830.52     2833.04    124.65 o 
  -7   7   3    19353.23    19303.25    293.89 o 
  -6   7   3     4921.12     5042.89    124.59 o 
  -5   7   3    14218.89    14567.84    209.80 o 
  -4   7   3      769.53      871.52     62.96 o 
  -3   7   3     1615.09     1864.35     74.06 o 
  -2   7   3       97.17      109.76     33.83 o 
  -1   7   3    32388.84    31975.36    357.38 o 
   0   7   3     2128.42     2191.02     64.94 o 
   1   7   3    24574.49    24762.68    266.47 o 
   2   7   3     1918.05     2026.40     85.33 o 
   3   7   3       19.97        9.10     31.68 o 
   4   7   3     1463.79     1408.94     68.27 o 
   5   7   3     9943.59    10015.18    189.66 o 
   6   7   3     2026.96     2007.27    128.47 o 
   7   7   3     9703.12    10184.03    374.86 o 
   8   7   3     1010.64     1064.33    130.02 o 
   9   7   3      672.25      714.11    125.73 o 
  10   7   3      171.43      156.29    100.30 o 
  11   7   3     1259.44     1460.92    180.29 o 
  12   7   3      328.95      305.70    132.60 o 
 -13   8   3        1.60      -94.76    111.93 o 
 -12   8   3      986.58     1086.03    225.12 o 
 -11   8   3     1150.32     1128.04    149.51 o 
 -10   8   3     5684.66     6056.19    251.48 o 
  -9   8   3     3232.35     3654.09    182.65 o 
  -8   8   3     1336.88     1276.22    127.57 o 
  -7   8   3     2298.33     2310.82    109.84 o 
  -6   8   3       47.41       85.21     43.75 o 
  -5   8   3     4648.01     5182.02    127.20 o 
  -4   8   3    16240.44    16347.45    225.75 o 
  -3   8   3     5537.83     5755.95    124.08 o 
  -2   8   3     8671.02     8818.64    174.82 o 
  -1   8   3      628.21      684.13     62.05 o 
   0   8   3       13.58       37.14     33.88 o 
   1   8   3     3316.30     3428.87    111.38 o 
   2   8   3    20005.48    20128.20    281.44 o 
   3   8   3     8599.43     8677.86    176.05 o 
   4   8   3    16205.29    16031.75    272.38 o 
   5   8   3     3654.78     3425.48    163.31 o 
   6   8   3     3165.13     3269.45    185.58 o 
   7   8   3      452.11      530.26     87.96 o 
   8   8   3     2185.90     2276.11    177.73 o 
   9   8   3     1972.35     2201.38    186.52 o 
  10   8   3     3095.63     3682.19    237.76 o 
  11   8   3      814.16     1003.51    163.97 o 
 -13   9   3      642.95      569.46    148.65 o 
 -12   9   3     2231.07     2457.37    331.36 o 
 -11   9   3      413.24      256.40    109.97 o 
 -10   9   3      202.21      197.57     91.58 o 
  -9   9   3     1362.05     1339.02    116.64 o 
  -8   9   3     5520.20     5576.77    186.13 o 
  -7   9   3     5702.80     5805.76    184.56 o 
  -6   9   3     7364.10     7166.68    171.86 o 
  -5   9   3     4014.95     4250.59    200.26 o 
  -4   9   3      306.14      309.04     91.29 o 
  -3   9   3      140.14      182.64     57.79 o 
  -2   9   3     4761.92     4854.13    213.71 o 
  -1   9   3     5440.61     5605.96    144.57 o 
   0   9   3     9127.29     9179.08    162.38 o 
   1   9   3     5832.69     5679.80    146.77 o 
   2   9   3     6473.70     6213.60    153.17 o 
   3   9   3      158.25      159.48     50.35 o 
   4   9   3     1340.94     1584.25     92.46 o 
   5   9   3     2160.20     2367.87    132.45 o 
   6   9   3     8557.82     8636.85    235.38 o 
   7   9   3     3129.32     3432.67    167.58 o 
   8   9   3     1838.57     1674.92    242.00 o 
   9   9   3      473.47      325.89    111.00 o 
  10   9   3       50.61      -78.74    118.91 o 
  11   9   3      396.08      342.19    133.46 o 
 -12  10   3      485.63      575.69    183.71 o 
 -11  10   3     2213.81     2107.00    525.48 o 
 -10  10   3      800.95     1016.11    180.03 o 
  -9  10   3     5366.70     5135.70    330.67 o 
  -8  10   3      314.94      532.85    101.96 o 
  -7  10   3      983.63      948.78    116.72 o 
  -6  10   3       22.40       14.38     51.01 o 
  -5  10   3     5808.05     5811.59    183.97 o 
  -4  10   3     1301.76     1353.99    105.03 o 
  -3  10   3    11454.97    11002.27    245.31 o 
  -2  10   3      934.85      899.34     89.14 o 
  -1  10   3     3801.81     3862.12    146.71 o 
   0  10   3      190.42      171.07     56.65 o 
   1  10   3     1981.01     1822.47    111.66 o 
   2  10   3     2104.44     2158.65    131.36 o 
   3  10   3    18920.95    18119.18    325.23 o 
   4  10   3      789.03      793.26     79.57 o 
   5  10   3     4722.36     5202.57    204.18 o 
   6  10   3      276.40      252.58     75.84 o 
   7  10   3      893.42      842.19    108.02 o 
   8  10   3      155.77      211.19    104.42 o 
   9  10   3     3218.74     3251.85    276.00 o 
  10  10   3      604.88      482.46    138.50 o 
  11  10   3     1368.67     1236.28    184.31 o 
 -12  11   3     2140.75     2211.50    279.14 o 
 -11  11   3        0.30       63.41    131.15 o 
 -10  11   3      108.62       45.28    149.83 o 
  -9  11   3      603.93      489.57    125.53 o 
  -8  11   3     4872.71     5083.97    256.39 o 
  -7  11   3       36.90        7.00     75.00 o 
  -6  11   3    10842.41    10597.82    259.37 o 
  -5  11   3       69.51       11.65     54.64 o 
  -4  11   3      212.66      229.23     67.92 o 
  -3  11   3      471.68      464.41     79.30 o 
  -2  11   3     4774.30     4816.26    169.28 o 
  -1  11   3      144.53      222.59     65.64 o 
   0  11   3    10341.64    10573.44    249.37 o 
   1  11   3       40.63       87.28     56.90 o 
   2  11   3     3325.14     3546.89    152.26 o 
   3  11   3       90.53       34.71     56.77 o 
   4  11   3      942.49      885.49     95.63 o 
   5  11   3        1.82       19.63     76.72 o 
   6  11   3     7761.27     8090.99    287.42 o 
   7  11   3      155.24      143.66     97.24 o 
   8  11   3     2604.62     2621.43    257.97 o 
   9  11   3      202.63      357.65    164.08 o 
  10  11   3      144.18      -17.29    142.14 o 
 -11  12   3     2474.58     2601.34    282.84 o 
 -10  12   3       48.06      -14.62    129.57 o 
  -9  12   3     3169.11     3329.33    347.95 o 
  -8  12   3      321.81      177.50     95.39 o 
  -7  12   3      194.80      209.25    131.85 o 
  -6  12   3        0.14       -8.46     57.22 o 
  -5  12   3     3528.54     3576.63    165.62 o 
  -4  12   3       10.34      -45.22     54.97 o 
  -3  12   3    10562.01    10405.83    260.27 o 
  -2  12   3       22.50      -63.32     50.34 o 
  -1  12   3     1753.83     1754.57    123.50 o 
   0  12   3       11.45      -43.06     52.10 o 
   1  12   3     2026.39     2231.60    134.31 o 
   2  12   3       10.97        1.47     55.04 o 
   3  12   3     8252.83     7895.63    226.89 o 
   4  12   3      374.94      301.97     92.47 o 
   5  12   3     1518.48     1491.17    155.71 o 
   6  12   3        8.87       35.76     87.15 o 
   7  12   3      187.48      208.82    107.32 o 
   8  12   3      160.66       85.71    133.16 o 
   9  12   3     2671.82     2357.84    275.77 o 
 -10  13   3        2.78      198.45    154.43 o 
  -9  13   3       23.40      -57.59     97.58 o 
  -8  13   3     2097.20     1954.87    182.22 o 
  -7  13   3     1113.78      869.27    135.45 o 
  -6  13   3     2914.75     2954.21    218.72 o 
  -5  13   3      850.41      812.66    133.71 o 
  -4  13   3      253.15      196.00     73.34 o 
  -3  13   3       15.05      -30.56     60.95 o 
  -2  13   3     1784.44     1754.23    129.65 o 
  -1  13   3      757.01      664.82    120.51 o 
   0  13   3     7763.56     7761.25    233.06 o 
   1  13   3      415.05      397.14     82.57 o 
   2  13   3     2299.67     2489.91    238.37 o 
   3  13   3        1.77       42.52     68.29 o 
   4  13   3      264.09      186.04     75.73 o 
   5  13   3     1125.68     1060.32    252.10 o 
   6  13   3     4340.07     4176.52    413.99 o 
   7  13   3      287.48      333.82    124.22 o 
   8  13   3     1251.37     1332.58    229.72 o 
  -9  14   3     1076.18     1394.63    340.92 o 
  -8  14   3      660.58      483.39    131.52 o 
  -7  14   3       35.80       -2.07     89.73 o 
  -6  14   3       18.81      -75.70     82.23 o 
  -5  14   3     1767.94     1857.20    143.98 o 
  -4  14   3     2082.98     2027.09    147.60 o 
  -3  14   3     2946.36     3111.60    171.25 o 
  -2  14   3      828.17      799.43    194.94 o 
  -1  14   3      346.03      405.73     90.15 o 
   0  14   3       38.00       45.38     67.22 o 
   1  14   3      729.26      804.35    107.87 o 
   2  14   3     2011.86     1987.09    223.03 o 
   3  14   3     2369.77     2474.35    260.62 o 
   4  14   3     1500.50     1617.55    230.38 o 
   5  14   3      711.57     1148.60    156.04 o 
   6  14   3      491.47      478.04    130.23 o 
   7  14   3        4.89      -34.22    101.68 o 
  -8  15   3      396.28      453.10    131.05 o 
  -7  15   3     2300.76     2154.43    204.78 o 
  -6  15   3     1062.98     1041.44    175.19 o 
  -5  15   3     1316.33     1392.49    140.12 o 
  -4  15   3      122.90      115.64     80.45 o 
  -3  15   3       27.03       26.94     78.64 o 
  -2  15   3      209.39      205.87     86.60 o 
  -1  15   3     2588.52     2647.90    227.62 o 
   0  15   3      830.24      901.44    115.03 o 
   1  15   3     2209.34     2070.94    154.53 o 
   2  15   3      218.56      181.60     86.77 o 
   3  15   3      113.59      170.26     98.98 o 
   4  15   3      108.53       95.20    101.45 o 
   5  15   3     1466.27     1396.50    173.03 o 
   6  15   3     1212.00     1070.47    168.40 o 
  -7  16   3       10.20      -27.67    166.92 o 
  -6  16   3      164.04      152.49    154.66 o 
  -5  16   3      205.07      131.38     88.67 o 
  -4  16   3     2171.84     2033.31    171.59 o 
  -3  16   3      199.81      186.73     96.45 o 
  -2  16   3     1521.63     1672.27    224.09 o 
  -1  16   3       47.59      -46.15     83.51 o 
   0  16   3       46.26     -102.09     68.06 o 
   1  16   3       52.21       78.83     87.25 o 
   2  16   3     1527.68     1508.77    148.73 o 
   3  16   3      194.33      107.71    104.99 o 
   4  16   3     1950.43     2088.57    207.19 o 
   5  16   3       80.87       54.74    109.16 o 
  -5  17   3     1217.17     1088.68    139.64 o 
  -4  17   3        2.15       21.33     91.23 o 
  -3  17   3       36.60      125.49     94.46 o 
  -2  17   3       24.74      -56.01     83.85 o 
  -1  17   3     1280.17     1257.96    170.02 o 
   0  17   3       88.39       98.42    103.51 o 
   1  17   3     1432.17     1357.06    270.59 o 
   2  17   3        0.63      -38.21    104.90 o 
   3  17   3       35.53       11.13     89.85 o 
 -14   0   4     3823.69     3276.92    382.78 o 
 -12   0   4     6505.79     5870.95    427.57 o 
 -10   0   4       39.66       -5.92     87.16 o 
  -8   0   4    19818.48    19409.66    337.29 o 
  -6   0   4    31119.42    31281.51    443.77 o 
  -4   0   4    11505.55    11827.15    210.58 o 
  -2   0   4     5053.01     5012.27    165.61 o 
   0   0   4    34591.34    33288.82    361.50 o 
   2   0   4    22448.31    22460.19    430.16 o 
   4   0   4    13237.52    13136.26    240.36 o 
   6   0   4    23883.67    23424.50    516.05 o 
   8   0   4    13526.88    14214.51    430.88 o 
  10   0   4      131.59      128.31    106.87 o 
  12   0   4     3740.67     3449.65    294.23 o 
 -15   1   4     2088.90     2219.71    238.98 o 
 -14   1   4      125.91      110.13     96.63 o 
 -13   1   4        9.36       22.14     77.43 o 
 -12   1   4      179.66      136.63     80.65 o 
 -11   1   4     8416.42     9061.72    258.53 o 
 -10   1   4     2071.00     1970.45    128.70 o 
  -9   1   4    19377.73    19849.59    355.05 o 
  -8   1   4     1539.28     1551.94     69.63 o 
  -7   1   4      678.47      716.38     50.23 o 
  -6   1   4      423.65      582.34     45.54 o 
  -5   1   4    16909.89    16563.88    196.07 o 
  -4   1   4     1694.60     1721.65     55.87 o 
  -3   1   4    67635.34    62996.15    575.46 o 
  -2   1   4     6538.64     6858.97    110.94 o 
  -1   1   4    11106.26    10906.10    147.52 o 
   0   1   4     1260.51     1427.59     39.77 o 
   1   1   4    13029.14    13375.64    153.80 o 
   2   1   4     5142.84     5428.94     94.50 o 
   3   1   4    50366.31    49662.32    430.32 o 
   4   1   4     2676.32     2823.93     75.81 o 
   5   1   4    12464.61    12332.35    185.43 o 
   6   1   4        6.64       -6.72     47.59 o 
   7   1   4     1354.15     1253.41    101.24 o 
   8   1   4      102.04       74.45     61.47 o 
   9   1   4     8138.36     8333.48    242.08 o 
  10   1   4     1398.51     1361.84    130.47 o 
  11   1   4     4788.79     4828.55    299.51 o 
  12   1   4      137.61      260.91     98.69 o 
  13   1   4        0.33     -122.61     90.48 o 
 -15   2   4      346.38      217.53    114.99 o 
 -14   2   4     3120.66     3030.27    310.00 o 
 -13   2   4     1676.19     1604.61    150.83 o 
 -12   2   4     4413.69     4765.88    208.99 o 
 -11   2   4     1165.37     1215.08    119.91 o 
 -10   2   4     1352.01     1259.80    110.74 o 
  -9   2   4      144.55      122.01     66.55 o 
  -8   2   4    17300.12    17287.49    261.98 o 
  -7   2   4     7326.14     7707.77    136.11 o 
  -6   2   4    32837.72    33117.14    331.57 o 
  -5   2   4     2313.11     2024.09     66.33 o 
  -4   2   4      364.58      343.19     33.22 o 
  -3   2   4      512.05      642.75     37.67 o 
  -2   2   4    16063.13    16196.06    202.16 o 
  -1   2   4    14446.42    13995.40    254.84 o 
   0   2   4    42984.04    41318.45    327.08 o 
   1   2   4    32772.15    33707.00    306.15 o 
   2   2   4    27770.24    28190.63    345.36 o 
   3   2   4     1558.10     1605.68     58.69 o 
   4   2   4      746.08      758.06     67.67 o 
   5   2   4     3720.02     3618.08     90.24 o 
   6   2   4    14725.65    14484.40    274.65 o 
   7   2   4     5460.85     5458.08    208.62 o 
   8   2   4     6649.68     6303.25    198.51 o 
   9   2   4      278.61      344.06     81.55 o 
  10   2   4      119.53      100.68     89.23 o 
  11   2   4      619.90      497.11    107.04 o 
  12   2   4     2922.07     3018.18    195.16 o 
 -15   3   4      994.88      938.07    166.30 o 
 -14   3   4      436.86      375.85    143.40 o 
 -13   3   4       40.36      146.59     89.86 o 
 -12   3   4      637.46      407.49     95.54 o 
 -11   3   4     4578.79     4729.22    281.98 o 
 -10   3   4    16289.44    16705.04    339.78 o 
  -9   3   4     6623.03     6440.36    208.63 o 
  -8   3   4     3242.94     3345.80    116.77 o 
  -7   3   4      293.18      324.82     44.04 o 
  -6   3   4     2994.98     2909.03     84.20 o 
  -5   3   4     9462.68     8987.77    141.61 o 
  -4   3   4    25930.39    26507.33    274.73 o 
  -3   3   4    34782.00    34689.05    326.96 o 
  -2   3   4     9889.21    10092.79    173.72 o 
  -1   3   4    13019.53    13161.85    146.48 o 
   0   3   4     1601.11     1860.65     52.40 o 
   1   3   4      875.00      840.53     42.34 o 
   2   3   4    19571.05    19628.90    215.64 o 
   3   3   4    35764.07    35329.39    375.71 o 
   4   3   4    10930.37    10699.54    159.91 o 
   5   3   4     8100.84     8371.72    165.83 o 
   6   3   4       40.81       35.55     61.48 o 
   7   3   4     1056.44     1161.23    101.31 o 
   8   3   4     2038.16     2015.14    129.48 o 
   9   3   4     3680.39     4033.81    237.06 o 
  10   3   4     3828.87     4129.47    195.69 o 
  11   3   4     2426.09     2395.45    173.18 o 
  12   3   4      732.33      533.53    178.44 o 
 -14   4   4      867.67      531.10    121.99 o 
 -13   4   4     3725.46     3955.53    209.08 o 
 -12   4   4     1129.97     1318.25    133.29 o 
 -11   4   4     2031.00     2080.09    145.02 o 
 -10   4   4      185.45      179.16     69.56 o 
  -9   4   4      706.99      731.45     91.83 o 
  -8   4   4     3794.75     3914.96    129.73 o 
  -7   4   4    22202.30    21564.11    262.18 o 
  -6   4   4     7202.97     7223.00    135.19 o 
  -5   4   4     6752.13     6717.60    125.76 o 
  -4   4   4      321.70      292.87     39.14 o 
  -3   4   4     3404.71     3599.00     87.97 o 
  -2   4   4     5624.57     5821.79    107.55 o 
  -1   4   4    22989.92    21746.83    214.97 o 
   0   4   4    13129.39    13066.47    181.72 o 
   1   4   4    36739.07    36001.38    368.28 o 
   2   4   4     3797.08     4191.30     91.10 o 
   3   4   4     1501.41     1669.30     64.51 o 
   4   4   4     3065.36     2997.82     85.11 o 
   5   4   4    16806.37    16456.46    249.83 o 
   6   4   4     5741.20     5981.72    152.39 o 
   7   4   4     8290.38     8443.48    303.50 o 
   8   4   4     2201.60     2263.79    136.22 o 
   9   4   4      893.50      938.10    141.38 o 
  10   4   4        0.98      -58.75     72.84 o 
  11   4   4     1411.60     1689.69    210.58 o 
  12   4   4      471.92      495.56    116.92 o 
 -14   5   4      384.15      217.41    104.22 o 
 -13   5   4      100.24      139.58     89.80 o 
 -12   5   4     1613.62     1511.90    172.16 o 
 -11   5   4      862.28      960.93    151.99 o 
 -10   5   4    15908.56    14552.11    318.96 o 
  -9   5   4      129.81       48.13     52.40 o 
  -8   5   4     5998.58     5843.83    156.97 o 
  -7   5   4        4.92       -6.26     35.98 o 
  -6   5   4     3048.07     3138.41    116.52 o 
  -5   5   4      345.05      316.11     43.35 o 
  -4   5   4    19203.60    18326.51    228.90 o 
  -3   5   4     2414.38     2591.65     81.83 o 
  -2   5   4    25191.82    25051.17    325.33 o 
  -1   5   4      569.71      673.61     50.61 o 
   0   5   4       73.48      108.51     29.10 o 
   1   5   4      369.40      406.70     39.75 o 
   2   5   4    26947.15    26467.25    306.97 o 
   3   5   4      375.99      442.77     44.49 o 
   4   5   4    18231.62    18022.86    241.12 o 
   5   5   4      610.67      621.88     66.19 o 
   6   5   4       95.31       74.40     47.20 o 
   7   5   4      146.80      173.90     65.97 o 
   8   5   4     4762.97     4967.91    241.30 o 
   9   5   4     1396.95     1472.80    128.03 o 
  10   5   4     8512.03     8896.93    321.52 o 
  11   5   4      407.89      244.07    115.04 o 
  12   5   4     1665.54     1352.64    184.49 o 
 -14   6   4       13.22      -30.87     92.96 o 
 -13   6   4     5170.40     5208.37    255.11 o 
 -12   6   4       12.19        8.73     78.73 o 
 -11   6   4     3241.77     3208.02    196.51 o 
 -10   6   4      119.44       78.94     68.82 o 
  -9   6   4     3992.05     4048.95    143.37 o 
  -8   6   4       29.37      108.35     63.45 o 
  -7   6   4    19894.64    19309.51    258.03 o 
  -6   6   4       87.42       57.25     39.28 o 
  -5   6   4    13109.84    13157.54    196.77 o 
  -4   6   4     1435.87     1680.37     75.14 o 
  -3   6   4      322.21      295.00     42.88 o 
  -2   6   4       62.25       46.83     31.86 o 
  -1   6   4    27139.09    26910.20    290.45 o 
   0   6   4       37.70       71.58     29.53 o 
   1   6   4    30868.82    30913.02    316.62 o 
   2   6   4       10.90        0.87     30.21 o 
   3   6   4       68.98       56.88     34.17 o 
   4   6   4        2.29        5.31     34.58 o 
   5   6   4    15028.96    15468.75    273.61 o 
   6   6   4       28.47       23.96     48.65 o 
   7   6   4    12510.82    12616.01    281.79 o 
   8   6   4      654.35      740.05    100.40 o 
   9   6   4      680.71      517.16    116.08 o 
  10   6   4      170.72       98.45     94.47 o 
  11   6   4     1630.64     1585.14    185.80 o 
  12   6   4       10.33       60.90    129.92 o 
 -14   7   4      524.16      362.35    147.86 o 
 -13   7   4        4.55       41.19    108.59 o 
 -12   7   4      972.29     1059.01    128.62 o 
 -11   7   4      383.58      330.65    103.80 o 
 -10   7   4     9185.82     9804.06    267.31 o 
  -9   7   4     1610.08     1705.69    125.22 o 
  -8   7   4     3015.27     3166.77    135.86 o 
  -7   7   4      108.84       53.29     46.22 o 
  -6   7   4     2791.44     2891.15    102.96 o 
  -5   7   4      315.59      392.07     53.80 o 
  -4   7   4    28664.20    27933.36    317.41 o 
  -3   7   4     3474.22     3675.40    130.99 o 
  -2   7   4    20468.55    19903.50    245.80 o 
  -1   7   4     1359.46     1406.11     71.98 o 
   0   7   4      838.46     1033.79     57.57 o 
   1   7   4     1163.15     1224.26     94.01 o 
   2   7   4    17773.00    17429.40    253.81 o 
   3   7   4     3330.69     3397.47    112.04 o 
   4   7   4    15285.88    15192.00    242.78 o 
   5   7   4      483.64      614.25     84.80 o 
   6   7   4      463.22      537.52     82.54 o 
   7   7   4        8.71       -7.81     72.20 o 
   8   7   4     2155.14     2283.85    175.78 o 
   9   7   4      644.97      773.55    130.48 o 
  10   7   4     5839.36     5751.14    276.02 o 
  11   7   4      518.56      290.15    153.07 o 
 -13   8   4     2093.49     2101.84    206.65 o 
 -12   8   4     1394.70     1563.40    175.83 o 
 -11   8   4     1524.16     1364.75    174.92 o 
 -10   8   4       36.57      123.32     85.40 o 
  -9   8   4     1449.69     1491.63    102.38 o 
  -8   8   4     4093.97     4192.44    168.03 o 
  -7   8   4    10523.70    10673.09    238.52 o 
  -6   8   4     5720.72     5935.65    151.89 o 
  -5   8   4     6066.12     5711.99    179.05 o 
  -4   8   4     1288.04     1411.75     78.66 o 
  -3   8   4     1688.43     1740.72     92.39 o 
  -2   8   4     4991.42     5220.90    140.83 o 
  -1   8   4    20759.16    19663.51    292.43 o 
   0   8   4     4622.41     4388.10    112.57 o 
   1   8   4    11269.03    11619.86    206.33 o 
   2   8   4     1731.72     1786.04     91.65 o 
   3   8   4      249.54      257.13     54.65 o 
   4   8   4     1634.18     1721.30     94.79 o 
   5   8   4     6553.27     6588.88    197.53 o 
   6   8   4     2290.95     2213.39    133.33 o 
   7   8   4     5932.38     5858.05    243.27 o 
   8   8   4     1306.89     1664.78    307.54 o 
   9   8   4      401.83      397.63    117.17 o 
  10   8   4       71.86      229.77    113.72 o 
  11   8   4      668.99      707.69    153.61 o 
 -13   9   4       12.08      -24.04    123.14 o 
 -12   9   4      708.16      647.50    139.88 o 
 -11   9   4     1603.32     1826.07    179.19 o 
 -10   9   4     2161.30     2378.13    183.64 o 
  -9   9   4     3639.94     3744.09    167.82 o 
  -8   9   4      546.20      518.28    102.53 o 
  -7   9   4      147.18      119.26     63.63 o 
  -6   9   4     2145.60     2180.92    122.63 o 
  -5   9   4     2888.06     2830.89    132.24 o 
  -4   9   4     4579.30     4643.67    158.67 o 
  -3   9   4    15563.60    14985.63    255.86 o 
  -2   9   4     3992.21     4048.95    133.59 o 
  -1   9   4     4377.92     4420.55    133.82 o 
   0   9   4      153.69      187.20     47.48 o 
   1   9   4     3608.14     3702.92    142.58 o 
   2   9   4     5566.91     5570.65    150.52 o 
   3   9   4    10409.35    10394.30    208.89 o 
   4   9   4     6956.77     7335.60    207.93 o 
   5   9   4     1947.72     2029.62    128.34 o 
   6   9   4       99.49      122.23     68.31 o 
   7   9   4      164.86      148.12    123.83 o 
   8   9   4     1345.50     1451.09    209.67 o 
   9   9   4     4578.43     4248.10    249.62 o 
  10   9   4     1431.46     1536.70    278.42 o 
  11   9   4     1292.99     1365.06    272.38 o 
 -12  10   4     2282.14     1899.23    254.06 o 
 -11  10   4       90.91       40.16    123.44 o 
 -10  10   4      244.55      195.19    218.97 o 
  -9  10   4     1280.19      945.44    155.35 o 
  -8  10   4     5140.64     4996.82    218.65 o 
  -7  10   4     1472.73     1505.62    136.50 o 
  -6  10   4    10272.91     9894.85    343.24 o 
  -5  10   4     2376.41     2176.61    125.69 o 
  -4  10   4      722.46      758.64     88.82 o 
  -3  10   4      517.51      669.78     86.11 o 
  -2  10   4     9354.75     9234.29    322.49 o 
  -1  10   4      188.69      239.29     63.22 o 
   0  10   4     9846.04     9930.82    269.50 o 
   1  10   4      477.18      529.81     61.51 o 
   2  10   4     5950.97     6105.07    163.57 o 
   3  10   4        2.57      -18.64     46.68 o 
   4  10   4     2081.80     2198.43    174.87 o 
   5  10   4     1189.02     1334.82    133.37 o 
   6  10   4     7243.92     7576.86    237.05 o 
   7  10   4     1311.82     1690.54    165.33 o 
   8  10   4     3252.03     3619.90    230.93 o 
   9  10   4      142.35      163.59    109.19 o 
  10  10   4       93.10      -12.60    111.49 o 
 -12  11   4      123.79      -52.15    136.23 o 
 -11  11   4     2961.72     3223.78    386.41 o 
 -10  11   4       54.53       73.13    124.24 o 
  -9  11   4     4615.14     4460.18    230.35 o 
  -8  11   4        8.28       78.11     77.61 o 
  -7  11   4      199.44      292.29     88.38 o 
  -6  11   4       27.98       29.73     60.90 o 
  -5  11   4     4020.62     3970.32    273.98 o 
  -4  11   4      443.53      438.87     77.00 o 
  -3  11   4    15219.94    15227.73    309.91 o 
  -2  11   4      523.08      553.11     82.28 o 
  -1  11   4     4346.46     4206.94    163.76 o 
   0  11   4      662.29      636.00     84.57 o 
   1  11   4     1789.61     1662.25    160.57 o 
   2  11   4       83.22       38.60     56.30 o 
   3  11   4    10987.96    10927.85    257.30 o 
   4  11   4       19.61       65.24     60.86 o 
   5  11   4     2387.06     2699.63    184.05 o 
   6  11   4       80.53      114.59     90.73 o 
   7  11   4      502.50      631.89    130.09 o 
   8  11   4        5.70      -75.74     96.38 o 
   9  11   4     4338.66     4215.52    268.23 o 
 -11  12   4       95.79       85.21    151.81 o 
 -10  12   4       14.11      -38.67    126.80 o 
  -9  12   4        0.34       45.61     91.57 o 
  -8  12   4     3265.41     3930.27    285.16 o 
  -7  12   4      331.38      349.66     98.33 o 
  -6  12   4     5589.42     5630.80    240.00 o 
  -5  12   4      408.78      274.99     75.93 o 
  -4  12   4     1575.34     1467.76    120.72 o 
  -3  12   4       30.08      -46.20     52.83 o 
  -2  12   4     8234.63     7685.43    249.49 o 
  -1  12   4      186.66       47.43     56.15 o 
   0  12   4    11303.66    10893.48    266.27 o 
   1  12   4       75.76        4.83     55.27 o 
   2  12   4     2332.76     2498.34    140.34 o 
   3  12   4       98.38       67.16     64.74 o 
   4  12   4      365.55      315.28     83.46 o 
   5  12   4      248.60       95.11     91.46 o 
   6  12   4     4404.03     4584.57    247.07 o 
   7  12   4       53.50      -19.40     96.58 o 
   8  12   4     2512.08     2392.43    266.55 o 
   9  12   4        0.23       89.03    145.25 o 
 -10  13   4      467.94      545.80    289.10 o 
  -9  13   4     2237.38     1940.23    188.22 o 
  -8  13   4      339.97      311.55    107.10 o 
  -7  13   4       77.10      -18.52     83.49 o 
  -6  13   4       89.75       43.80     66.92 o 
  -5  13   4     2679.97     2683.94    181.08 o 
  -4  13   4      958.89      793.76    108.12 o 
  -3  13   4     8015.71     7895.69    239.33 o 
  -2  13   4     1658.15     1617.30    129.17 o 
  -1  13   4      705.01      654.66    115.09 o 
   0  13   4        7.97       46.33     70.93 o 
   1  13   4     1624.32     1688.47    129.83 o 
   2  13   4      935.54      844.62    108.89 o 
   3  13   4     5899.41     6044.70    211.48 o 
   4  13   4      227.75      322.12    104.75 o 
   5  13   4      884.15      972.72    145.58 o 
   6  13   4        5.00     -128.62     92.21 o 
   7  13   4       15.73       -2.45    104.27 o 
   8  13   4      232.96      187.02    153.50 o 
  -9  14   4      112.93      321.57    160.76 o 
  -8  14   4      798.87      975.90    148.45 o 
  -7  14   4     1587.04     1514.29    317.79 o 
  -6  14   4     1535.96     1750.05    146.26 o 
  -5  14   4      932.71     1026.74    122.54 o 
  -4  14   4      364.80      325.42     91.18 o 
  -3  14   4        1.71       30.85     92.29 o 
  -2  14   4     1855.56     1783.04    139.54 o 
  -1  14   4     2111.92     2065.51    146.88 o 
   0  14   4     2563.84     2489.94    186.37 o 
   1  14   4     2001.35     1951.34    159.56 o 
   2  14   4     1335.79     1551.02    136.16 o 
   3  14   4        3.86       -8.85     69.62 o 
   4  14   4       40.85       20.44     94.70 o 
   5  14   4     2237.82     1960.65    192.60 o 
   6  14   4     2410.79     2224.70    207.36 o 
   7  14   4      744.00      760.25    165.69 o 
  -8  15   4      423.84      301.42    123.64 o 
  -7  15   4        0.29       69.71     99.89 o 
  -6  15   4      185.58      238.08    149.90 o 
  -5  15   4      437.61      347.22     99.83 o 
  -4  15   4     2401.86     2321.25    163.70 o 
  -3  15   4     1543.07     1531.16    139.60 o 
  -2  15   4     2331.87     2223.17    160.26 o 
  -1  15   4      149.39       47.44     84.01 o 
   0  15   4       82.53       86.88     79.21 o 
   1  15   4      284.33      216.89     83.41 o 
   2  15   4     2092.19     2082.48    159.62 o 
   3  15   4      818.95      985.07    122.16 o 
   4  15   4     1663.86     1622.17    203.93 o 
   5  15   4      212.44      259.01    118.86 o 
   6  15   4      220.82       25.09    115.74 o 
  -6  16   4      329.68      258.77    122.72 o 
  -5  16   4     1542.51     1582.32    189.81 o 
  -4  16   4       87.45      -91.82    135.65 o 
  -3  16   4       46.72       37.61     97.22 o 
  -2  16   4      184.36      126.51     89.99 o 
  -1  16   4     1850.75     1774.45    155.19 o 
   0  16   4      145.80      239.31     96.91 o 
   1  16   4     2240.97     2174.12    169.17 o 
   2  16   4      114.66      107.13     94.72 o 
   3  16   4       35.81      -46.72     83.03 o 
   4  16   4        0.69     -155.85    103.90 o 
  -4  17   4     1706.21     1613.94    158.63 o 
  -3  17   4       27.25       50.72     85.44 o 
  -2  17   4     1618.02     1731.56    160.22 o 
  -1  17   4       46.94      -31.01     88.02 o 
   0  17   4       75.71       -8.87     85.32 o 
   1  17   4        2.25       69.98     93.07 o 
   2  17   4     1415.05     1293.44    169.96 o 
 -15   0   5     2349.15     2214.85    416.44 o 
 -13   0   5      219.41      229.57    118.25 o 
 -11   0   5    10378.97    11024.17    402.72 o 
  -9   0   5    15833.49    15373.81    430.92 o 
  -7   0   5      182.47      182.49     60.37 o 
  -5   0   5    21806.26    20888.87    331.16 o 
  -3   0   5    55327.64    52318.32    811.66 o 
  -1   0   5     5683.45     5671.12    190.20 o 
   1   0   5    21219.35    21428.23    315.32 o 
   3   0   5    30020.47    29244.15    419.22 o 
   5   0   5     8656.66     8263.60    204.54 o 
   7   0   5     2271.25     2237.89    272.52 o 
   9   0   5     9515.53    10278.20    391.85 o 
  11   0   5     4694.06     4405.92    315.42 o 
 -15   1   5      211.36      288.98    117.40 o 
 -14   1   5     4170.48     4388.43    227.61 o 
 -13   1   5      466.73      445.63    107.52 o 
 -12   1   5     6066.10     5819.53    224.73 o 
 -11   1   5      375.88      445.21     88.81 o 
 -10   1   5       41.00        0.00     60.79 o 
  -9   1   5      137.07      202.86     72.16 o 
  -8   1   5    18061.47    18038.96    238.55 o 
  -7   1   5      641.50      662.88     52.98 o 
  -6   1   5    24341.55    24380.89    342.65 o 
  -5   1   5      887.53      953.06     50.79 o 
  -4   1   5     5912.00     5959.28    117.00 o 
  -3   1   5      921.84      918.65     48.03 o 
  -2   1   5    16939.96    16635.27    205.82 o 
  -1   1   5     1719.37     1873.42     76.83 o 
   0   1   5    52998.89    51012.28    373.04 o 
   1   1   5      607.90      562.45     38.15 o 
   2   1   5     1501.00     1346.65     55.00 o 
   3   1   5      824.23      907.36     51.15 o 
   4   1   5     5539.20     5740.05    115.48 o 
   5   1   5     1269.57     1362.74     76.79 o 
   6   1   5    17877.87    18093.37    322.81 o 
   7   1   5     2753.84     2901.68    164.44 o 
   8   1   5     9384.96     9580.32    253.53 o 
   9   1   5      167.54      218.30     79.64 o 
  10   1   5       97.99      111.73     82.42 o 
  11   1   5      210.97      138.65     93.69 o 
  12   1   5     3678.32     3434.43    211.02 o 
 -15   2   5     1942.14     2168.72    273.75 o 
 -14   2   5      444.77      463.75    116.32 o 
 -13   2   5       19.18        5.37     77.32 o 
 -12   2   5      627.59      487.05    102.00 o 
 -11   2   5     6411.00     6621.76    304.90 o 
 -10   2   5     5832.27     5754.41    198.77 o 
  -9   2   5     9166.00     9816.61    247.66 o 
  -8   2   5     2759.84     2981.35    101.94 o 
  -7   2   5       20.08       13.65     33.33 o 
  -6   2   5       55.19       97.40     34.39 o 
  -5   2   5    15735.62    15313.58    195.32 o 
  -4   2   5    12073.09    12321.11    166.05 o 
  -3   2   5    35622.79    34669.78    323.88 o 
  -2   2   5    12067.50    12055.07    184.71 o 
  -1   2   5     8857.24     8814.50    134.74 o 
   0   2   5      858.24      852.60     37.59 o 
   1   2   5     5767.73     5733.29    138.86 o 
   2   2   5    17996.32    17918.79    209.09 o 
   3   2   5    45061.31    44100.72    407.86 o 
   4   2   5     3046.76     2854.83     85.53 o 
   5   2   5     6480.64     6574.09    151.12 o 
   6   2   5      268.92      202.93     62.53 o 
   7   2   5      732.87      673.35     87.00 o 
   8   2   5     1039.87     1114.49    109.46 o 
   9   2   5     4749.33     4806.38    200.20 o 
  10   2   5     3096.46     3010.26    176.93 o 
  11   2   5     2401.42     2436.07    177.26 o 
  12   2   5      179.34       44.61     98.31 o 
 -15   3   5      786.91      814.82    141.89 o 
 -14   3   5     1494.77     1365.79    154.04 o 
 -13   3   5     3258.54     3251.30    193.63 o 
 -12   3   5     2444.50     2708.80    169.30 o 
 -11   3   5      435.91      525.03    151.67 o 
 -10   3   5      445.09      583.15    104.51 o 
  -9   3   5      749.38      683.89     82.11 o 
  -8   3   5     7474.99     7491.70    149.32 o 
  -7   3   5    17701.93    17721.01    236.20 o 
  -6   3   5    16365.01    16501.98    217.12 o 
  -5   3   5     3804.33     3774.95    100.89 o 
  -4   3   5     1021.86     1073.27     54.73 o 
  -3   3   5      574.70      597.49     58.83 o 
  -2   3   5    11504.55    11910.12    153.47 o 
  -1   3   5    41413.52    41071.49    343.65 o 
   0   3   5    22075.03    21765.33    201.70 o 
   1   3   5    15283.11    15076.89    185.88 o 
   2   3   5     3183.06     3120.71    110.26 o 
   3   3   5     4576.37     4641.40    102.49 o 
   4   3   5      301.07      299.49     42.30 o 
   5   3   5     8955.88     8761.89    178.61 o 
   6   3   5     9135.20     9305.95    225.66 o 
   7   3   5     6917.19     7094.52    209.06 o 
   8   3   5     3079.98     3348.75    164.19 o 
   9   3   5      585.71      674.72    102.04 o 
  10   3   5       17.97       86.51     79.71 o 
  11   3   5     1660.69     1728.94    160.61 o 
  12   3   5     1357.86     1662.80    169.53 o 
 -14   4   5      506.39      520.49    120.03 o 
 -13   4   5      208.47      320.03    101.66 o 
 -12   4   5     1183.19     1389.09    135.89 o 
 -11   4   5     2508.93     2489.86    153.98 o 
 -10   4   5    16813.81    16352.23    339.46 o 
  -9   4   5     2138.22     2106.84    108.56 o 
  -8   4   5     5957.90     5761.01    135.94 o 
  -7   4   5     1360.02     1344.48     90.13 o 
  -6   4   5     4977.50     4923.08    116.95 o 
  -5   4   5      735.71      724.06     54.57 o 
  -4   4   5    33163.10    32464.70    334.89 o 
  -3   4   5     2420.44     2260.55     76.46 o 
  -2   4   5    19404.00    18960.82    220.89 o 
  -1   4   5      792.16      846.52     50.73 o 
   0   4   5       86.28       98.82     28.49 o 
   1   4   5     3353.49     3383.37     78.17 o 
   2   4   5    23313.32    22889.96    256.53 o 
   3   4   5     5017.18     4917.98    109.56 o 
   4   4   5    14732.13    14788.62    204.56 o 
   5   4   5     4396.52     4267.13    197.00 o 
   6   4   5       76.96      100.28     70.15 o 
   7   4   5       12.77       72.98     60.32 o 
   8   4   5     5150.16     4756.44    188.35 o 
   9   4   5     1284.48     1327.13    126.94 o 
  10   4   5     5262.21     5365.86    225.62 o 
  11   4   5     1458.40     1457.11    151.91 o 
  12   4   5      776.56      555.36    155.01 o 
 -14   5   5      167.42      331.70    112.73 o 
 -13   5   5     5433.31     5136.80    232.18 o 
 -12   5   5      187.17      150.64     84.75 o 
 -11   5   5     1267.50     1098.31    121.09 o 
 -10   5   5      176.94      148.08     74.69 o 
  -9   5   5     2539.05     2858.94    168.11 o 
  -8   5   5      496.53      623.06     73.96 o 
  -7   5   5    22154.29    21881.16    279.19 o 
  -6   5   5     1615.34     1629.90     78.02 o 
  -5   5   5    18499.33    18214.79    239.37 o 
  -4   5   5      283.95      318.21     59.64 o 
  -3   5   5       72.29       52.42     32.35 o 
  -2   5   5     2023.65     2104.43     75.87 o 
  -1   5   5    35568.43    35106.55    322.39 o 
   0   5   5     1661.71     1629.93     62.18 o 
   1   5   5    17780.30    17376.84    196.46 o 
   2   5   5      307.41      328.72     42.90 o 
   3   5   5      526.61      661.35    105.45 o 
   4   5   5      170.22      204.91     46.07 o 
   5   5   5    12910.60    13284.81    234.66 o 
   6   5   5      767.45      819.84     92.49 o 
   7   5   5    13946.65    13673.31    299.08 o 
   8   5   5      216.11      174.01     72.33 o 
   9   5   5     1612.76     1409.72    132.15 o 
  10   5   5       46.52      134.68     90.15 o 
  11   5   5     3227.25     3276.87    239.26 o 
 -14   6   5      529.27      475.36    122.75 o 
 -13   6   5       84.19       31.67     88.60 o 
 -12   6   5     2416.39     2246.09    161.66 o 
 -11   6   5       33.11        8.46     73.95 o 
 -10   6   5    10604.73    10717.48    306.80 o 
  -9   6   5       81.74       83.12     55.40 o 
  -8   6   5     7872.06     8059.93    192.15 o 
  -7   6   5       99.84       68.99     45.49 o 
  -6   6   5      664.28      797.36     68.46 o 
  -5   6   5      181.66      216.38     48.81 o 
  -4   6   5    20518.93    20664.83    262.12 o 
  -3   6   5      121.80       92.05     39.82 o 
  -2   6   5    24003.44    24192.79    281.30 o 
  -1   6   5      825.23      940.66     58.85 o 
   0   6   5     1608.25     1830.67     68.88 o 
   1   6   5       46.76       35.34     29.92 o 
   2   6   5    21594.60    21509.48    253.41 o 
   3   6   5      876.58      985.20     63.66 o 
   4   6   5    22645.11    22657.04    280.30 o 
   5   6   5      121.59      134.03     51.54 o 
   6   6   5     1558.66     1713.50    101.72 o 
   7   6   5        1.78      -21.92     57.05 o 
   8   6   5     2486.52     2328.98    178.12 o 
   9   6   5      122.92       40.09     88.00 o 
  10   6   5     5831.03     6132.48    305.22 o 
  11   6   5        2.20       17.31    107.03 o 
 -14   7   5      411.58      341.41    136.93 o 
 -13   7   5     3774.87     4389.18    256.13 o 
 -12   7   5      803.82      622.54    112.23 o 
 -11   7   5     2085.86     2147.41    152.12 o 
 -10   7   5       52.42       49.36     69.91 o 
  -9   7   5     1378.46     1583.44    134.94 o 
  -8   7   5     1657.28     1615.95    104.74 o 
  -7   7   5    16477.15    16644.24    249.53 o 
  -6   7   5      802.84      868.60     72.26 o 
  -5   7   5    12068.23    11957.02    208.56 o 
  -4   7   5     1274.45     1243.00     73.84 o 
  -3   7   5      264.87      368.08     56.96 o 
  -2   7   5      874.75     1041.25     67.71 o 
  -1   7   5    29568.54    29224.85    324.71 o 
   0   7   5     3052.94     3074.00     89.25 o 
   1   7   5    16975.14    16738.58    251.35 o 
   2   7   5      374.79      359.71     56.01 o 
   3   7   5      674.69      821.25     77.70 o 
   4   7   5     2412.96     2532.27    129.44 o 
   5   7   5     7601.85     7939.11    220.85 o 
   6   7   5     1731.73     1592.19    116.45 o 
   7   7   5    10394.88    10546.59    572.66 o 
   8   7   5      596.33      495.74    114.50 o 
   9   7   5      726.46      539.19    228.70 o 
  10   7   5       16.90      -59.51    109.13 o 
  11   7   5     1100.90     1082.56    177.22 o 
 -13   8   5        5.70      -57.00    103.27 o 
 -12   8   5     1080.55     1069.90    154.83 o 
 -11   8   5     1445.98     1516.74    164.19 o 
 -10   8   5     4376.58     4581.74    197.05 o 
  -9   8   5     3141.43     3097.21    138.46 o 
  -8   8   5     3452.94     3393.37    138.45 o 
  -7   8   5      344.21      251.61     59.34 o 
  -6   8   5     1097.84      973.26     76.39 o 
  -5   8   5     1088.54     1181.97     79.21 o 
  -4   8   5    11703.50    11862.39    201.72 o 
  -3   8   5    11706.22    11681.53    239.11 o 
  -2   8   5    10622.61    10624.20    205.28 o 
  -1   8   5     2375.74     2622.27    106.38 o 
   0   8   5        3.25      -15.28     39.50 o 
   1   8   5     4416.87     4545.50    132.78 o 
   2   8   5     6379.42     6776.15    164.49 o 
   3   8   5     6883.18     6920.82    168.78 o 
   4   8   5    13301.08    13730.12    243.89 o 
   5   8   5      463.71      495.81     79.49 o 
   6   8   5     1100.74     1406.15    118.78 o 
   7   8   5       20.27     -103.06     68.71 o 
   8   8   5      654.80      782.57    153.70 o 
   9   8   5     2106.02     1851.94    187.55 o 
  10   8   5     2899.57     2844.84    230.05 o 
 -13   9   5      904.53      830.60    194.09 o 
 -12   9   5     2051.90     2086.19    198.89 o 
 -11   9   5      360.48      315.45    126.53 o 
 -10   9   5       18.28       48.58     88.37 o 
  -9   9   5      456.08      487.06    129.38 o 
  -8   9   5     5321.34     5537.65    220.91 o 
  -7   9   5     5220.51     5245.08    175.69 o 
  -6   9   5    10161.64    10123.69    240.55 o 
  -5   9   5     6341.30     6086.75    184.68 o 
  -4   9   5     1235.67     1290.39    126.77 o 
  -3   9   5      520.13      556.92     73.84 o 
  -2   9   5     6019.23     5905.80    159.71 o 
  -1   9   5     2812.67     2834.62    150.22 o 
   0   9   5    10240.88    10070.44    184.77 o 
   1   9   5     4010.93     4315.40    124.87 o 
   2   9   5     2305.01     2324.89    172.46 o 
   3   9   5      329.22      330.19     83.82 o 
   4   9   5     2180.42     2097.05    118.35 o 
   5   9   5     3149.75     3115.63    167.22 o 
   6   9   5     3853.46     3964.65    179.70 o 
   7   9   5     3744.71     3623.13    218.95 o 
   8   9   5     1231.89     1273.71    167.73 o 
   9   9   5      284.86      255.01    120.04 o 
  10   9   5       51.37      210.66    125.69 o 
 -12  10   5      340.80      513.19    227.03 o 
 -11  10   5     3027.63     3223.71    272.16 o 
 -10  10   5      597.55      521.69    201.05 o 
  -9  10   5     6634.03     6493.11    253.53 o 
  -8  10   5      566.80      476.03     96.43 o 
  -7  10   5       33.13       -2.67     62.37 o 
  -6  10   5      646.64      786.02    106.04 o 
  -5  10   5     1141.61     1288.46    194.65 o 
  -4  10   5     1076.61     1029.57    101.38 o 
  -3  10   5     7202.69     7009.22    247.03 o 
  -2  10   5     3013.89     2825.41    139.00 o 
  -1  10   5     4982.11     4966.15    172.18 o 
   0  10   5      148.50      107.69     70.07 o 
   1  10   5     1722.16     1802.14     93.10 o 
   2  10   5      946.09      899.61     84.19 o 
   3  10   5    15186.30    15166.19    493.61 o 
   4  10   5     2750.51     3045.42    155.92 o 
   5  10   5     2965.36     3385.22    170.07 o 
   6  10   5      108.67       19.62     71.73 o 
   7  10   5      319.64      314.25    111.48 o 
   8  10   5      140.88      147.34    104.23 o 
   9  10   5     2680.46     3264.51    328.32 o 
 -12  11   5     1812.12     2176.53    380.12 o 
 -11  11   5       41.96      183.82    195.83 o 
 -10  11   5      142.03     -146.02    117.98 o 
  -9  11   5       19.88       74.02     88.18 o 
  -8  11   5     4073.30     3668.93    203.90 o 
  -7  11   5      127.00      118.69     66.07 o 
  -6  11   5     7171.57     7519.45    269.69 o 
  -5  11   5      459.99      375.91     77.62 o 
  -4  11   5     2030.72     1772.72    123.84 o 
  -3  11   5      362.14      278.38     73.50 o 
  -2  11   5     6779.62     6867.32    208.25 o 
  -1  11   5       44.09       36.74     63.68 o 
   0  11   5    11081.46    11088.14    260.01 o 
   1  11   5        5.14       -1.34     62.43 o 
   2  11   5     3940.60     4174.89    166.49 o 
   3  11   5       79.34       66.15     61.79 o 
   4  11   5     1673.73     1470.52    213.18 o 
   5  11   5        2.00      -85.05     90.86 o 
   6  11   5     3852.40     3963.79    195.96 o 
   7  11   5      216.48      226.23    112.76 o 
   8  11   5     2399.00     2458.43    215.90 o 
   9  11   5       60.24       -5.24    120.46 o 
 -11  12   5     2237.43     2347.12    385.89 o 
 -10  12   5      103.22      275.73    211.57 o 
  -9  12   5     4329.10     4613.25    240.95 o 
  -8  12   5       86.52      -48.87     75.62 o 
  -7  12   5      191.52      158.05    138.94 o 
  -6  12   5        4.77      -40.39     61.12 o 
  -5  12   5     2044.85     2011.53    136.20 o 
  -4  12   5       11.59       -5.05     63.83 o 
  -3  12   5     7537.47     7665.88    229.43 o 
  -2  12   5       72.36       78.07     74.68 o 
  -1  12   5     1058.22     1040.33    133.04 o 
   0  12   5       13.52        2.48     57.49 o 
   1  12   5     2713.90     2634.55    147.41 o 
   2  12   5      391.29      221.71     72.59 o 
   3  12   5     8600.83     8555.16    243.71 o 
   4  12   5      137.27      112.72    130.72 o 
   5  12   5     2153.11     2294.35    265.46 o 
   6  12   5        0.17      -48.35    145.43 o 
   7  12   5       28.70       -8.63    122.67 o 
   8  12   5       37.65       95.91    152.64 o 
 -10  13   5        0.42      133.94    124.95 o 
  -9  13   5      106.84      -46.52    114.00 o 
  -8  13   5     2528.99     2205.65    222.21 o 
  -7  13   5      882.57      910.14    135.87 o 
  -6  13   5     2855.60     2625.58    159.91 o 
  -5  13   5      948.60      882.93    111.01 o 
  -4  13   5      514.93      476.77    100.32 o 
  -3  13   5       16.12        0.52     62.52 o 
  -2  13   5     1913.68     1933.96    138.49 o 
  -1  13   5     1034.00     1113.41    114.85 o 
   0  13   5     4906.70     4817.42    193.29 o 
   1  13   5      751.73      664.74    100.93 o 
   2  13   5     2412.66     2359.51    148.62 o 
   3  13   5       72.87      -26.87     84.21 o 
   4  13   5      353.25      404.96    114.98 o 
   5  13   5      521.46      575.45    127.75 o 
   6  13   5     2219.19     2391.37    320.48 o 
   7  13   5      499.75      464.51    185.31 o 
  -9  14   5     1453.44     1139.43    191.99 o 
  -8  14   5      512.91      550.62    156.57 o 
  -7  14   5        3.39       52.70    183.50 o 
  -6  14   5       79.37       79.66    126.20 o 
  -5  14   5      985.83      866.73    125.54 o 
  -4  14   5     1597.89     1742.20    144.03 o 
  -3  14   5     3212.04     2839.94    174.03 o 
  -2  14   5     2226.00     1998.85    147.30 o 
  -1  14   5      616.37      494.98    143.62 o 
   0  14   5        8.81      -12.95     93.39 o 
   1  14   5      482.24      501.92    133.55 o 
   2  14   5     1356.40     1542.99    136.87 o 
   3  14   5     2590.44     2365.43    159.92 o 
   4  14   5      900.75     1062.21    151.35 o 
   5  14   5      474.35      605.25    135.85 o 
   6  14   5       30.46       11.31    111.90 o 
  -8  15   5      508.33      368.17    150.33 o 
  -7  15   5     1231.20     1129.05    198.88 o 
  -6  15   5      732.10      456.43    269.59 o 
  -5  15   5     1555.39     1467.05    164.21 o 
  -4  15   5       32.68       72.83     93.51 o 
  -3  15   5        5.19      -43.86     75.03 o 
  -2  15   5      640.15      732.83    115.10 o 
  -1  15   5     1445.88     1342.16    137.53 o 
   0  15   5      476.30      517.79    103.00 o 
   1  15   5     2150.95     2098.47    158.76 o 
   2  15   5      742.41      589.44    109.65 o 
   3  15   5       69.84      169.37     90.26 o 
   4  15   5      116.03       91.33    109.14 o 
   5  15   5     1130.67      964.12    166.66 o 
  -6  16   5      355.67      311.82    207.06 o 
  -5  16   5      276.60      204.17    107.76 o 
  -4  16   5     1892.93     1942.45    218.41 o 
  -3  16   5      187.39      194.64    146.77 o 
  -2  16   5     1722.00     1973.63    187.81 o 
  -1  16   5        5.28       34.59     94.01 o 
   0  16   5       11.86     -130.67     87.11 o 
   1  16   5       63.81       85.58     88.98 o 
   2  16   5     1805.81     1919.40    225.07 o 
   3  16   5      257.75      172.64    169.97 o 
  -3  17   5      123.68      110.89    169.91 o 
  -2  17   5        0.27     -149.59     99.73 o 
  -1  17   5     1259.66      785.17    304.13 o 
   0  17   5       13.43       26.30     96.49 o 
 -14   0   6     5927.86     5946.73    474.36 o 
 -12   0   6     7545.77     7791.08    356.03 o 
 -10   0   6        9.53      -90.69     93.16 o 
  -8   0   6    14999.22    15045.13    312.23 o 
  -6   0   6    27494.54    26579.31    414.89 o 
  -4   0   6     9091.76     9493.02    187.47 o 
  -2   0   6    23769.17    22261.64    458.47 o 
   0   0   6    46836.62    45999.16    499.96 o 
   2   0   6    13628.13    13146.01    250.24 o 
   4   0   6     2101.38     1914.31    171.35 o 
   6   0   6    21479.64    21676.41    522.94 o 
   8   0   6     9961.02    10180.53   1121.41 o 
  10   0   6       89.34      162.87    131.11 o 
 -15   1   6     2859.15     2599.62    203.23 o 
 -14   1   6      117.60      -66.90     86.80 o 
 -13   1   6       95.81        6.17     85.62 o 
 -12   1   6      476.26      405.05     98.37 o 
 -11   1   6     8388.04     8378.17    309.99 o 
 -10   1   6      612.19      674.62     96.19 o 
  -9   1   6    15160.88    15005.97    258.14 o 
  -8   1   6     1635.31     1524.22     77.77 o 
  -7   1   6      511.81      475.92     51.46 o 
  -6   1   6       10.80       -9.98     40.66 o 
  -5   1   6    18056.96    17941.14    216.40 o 
  -4   1   6      468.07      472.62     36.13 o 
  -3   1   6    67910.80    64037.13    600.94 o 
  -2   1   6     1128.31     1291.81     56.97 o 
  -1   1   6    12496.48    12571.81    184.24 o 
   0   1   6      502.57      507.84     34.33 o 
   1   1   6    10615.33    10413.83    148.94 o 
   2   1   6     4856.68     5040.48    110.81 o 
   3   1   6    28522.63    28309.26    303.72 o 
   4   1   6     2248.10     2244.47     82.81 o 
   5   1   6    10198.60     9713.47    249.49 o 
   6   1   6      673.97      712.67     97.62 o 
   7   1   6      705.67      700.65     94.00 o 
   8   1   6      210.43      182.93     76.91 o 
   9   1   6     8729.93     8015.98    289.18 o 
  10   1   6      432.62      248.36     95.48 o 
  11   1   6     3373.58     3379.46    205.29 o 
 -15   2   6      415.14      486.19    206.54 o 
 -14   2   6     2939.94     2454.54    186.01 o 
 -13   2   6     2182.16     2074.86    205.76 o 
 -12   2   6     4931.83     4620.97    231.64 o 
 -11   2   6      392.95      431.47     88.59 o 
 -10   2   6        7.91       -0.91     65.62 o 
  -9   2   6     1817.46     1872.06    103.18 o 
  -8   2   6     7613.42     7573.15    213.27 o 
  -7   2   6     2849.41     2876.84     95.92 o 
  -6   2   6    25613.42    25530.99    289.77 o 
  -5   2   6     5317.43     5369.92    110.25 o 
  -4   2   6     7793.23     8055.95    168.53 o 
  -3   2   6      285.83      311.84     61.86 o 
  -2   2   6    17062.02    17119.75    230.43 o 
  -1   2   6    18637.89    18670.04    252.32 o 
   0   2   6    35410.64    35063.00    291.14 o 
   1   2   6     1890.57     1896.98     66.43 o 
   2   2   6     1472.42     1563.51     66.33 o 
   3   2   6      935.73      969.23     59.54 o 
   4   2   6     1551.17     1663.39     85.18 o 
   5   2   6     2293.56     2181.69     99.78 o 
   6   2   6    13689.34    13329.54    320.44 o 
   7   2   6     4269.46     4160.19    172.15 o 
   8   2   6     4471.52     4330.76    187.42 o 
   9   2   6      771.54      609.14    106.94 o 
  10   2   6        9.33      -27.71     82.15 o 
  11   2   6      774.38      644.12    124.39 o 
 -15   3   6     1093.63     1082.78    180.46 o 
 -14   3   6      815.20      994.55    211.36 o 
 -13   3   6      138.09      -17.03     83.75 o 
 -12   3   6     1028.22      818.28    116.97 o 
 -11   3   6     2880.44     3190.51    168.91 o 
 -10   3   6     9408.40     9281.54    252.46 o 
  -9   3   6     7974.50     8131.63    206.19 o 
  -8   3   6     8063.95     8107.77    160.78 o 
  -7   3   6        8.98      -39.85     37.72 o 
  -6   3   6     1829.74     1662.45     74.01 o 
  -5   3   6     8845.94     8991.54    151.41 o 
  -4   3   6    19750.21    19709.00    234.70 o 
  -3   3   6     7342.13     7256.37    118.99 o 
  -2   3   6    20305.50    20247.82    267.17 o 
  -1   3   6     7488.83     7999.16    115.94 o 
   0   3   6      792.27      830.25     46.67 o 
   1   3   6      186.68      155.26     30.64 o 
   2   3   6    22832.77    23216.26    265.45 o 
   3   3   6    18863.88    18534.28    234.86 o 
   4   3   6     9792.67     9780.24    166.72 o 
   5   3   6     3462.54     3611.94    124.26 o 
   6   3   6       16.61      -77.01     51.34 o 
   7   3   6      352.16      471.57     86.95 o 
   8   3   6     3058.64     2653.01    155.78 o 
   9   3   6     3345.42     3108.29    199.34 o 
  10   3   6     2847.14     3103.12    188.30 o 
  11   3   6     1768.13     1625.77    163.43 o 
 -14   4   6      998.55     1098.14    175.65 o 
 -13   4   6     5240.26     5470.84    270.00 o 
 -12   4   6     1311.23     1584.97    143.98 o 
 -11   4   6      771.84      882.00    126.84 o 
 -10   4   6       48.41      -18.17     89.29 o 
  -9   4   6     3054.43     2971.98    128.06 o 
  -8   4   6     1620.97     1634.13     83.78 o 
  -7   4   6    22276.97    21419.10    276.11 o 
  -6   4   6     2433.73     2392.90     89.33 o 
  -5   4   6    11967.28    11903.76    184.68 o 
  -4   4   6     3496.02     3859.41    101.08 o 
  -3   4   6      176.22      127.76     44.98 o 
  -2   4   6     7385.27     7854.28    130.01 o 
  -1   4   6    32593.04    32667.34    305.80 o 
   0   4   6     9515.82     9710.64    174.96 o 
   1   4   6    18221.92    18153.88    206.53 o 
   2   4   6     1788.54     1692.45     71.90 o 
   3   4   6     1584.98     1739.36     82.40 o 
   4   4   6       60.95       65.99     39.36 o 
   5   4   6     7982.98     7992.97    254.32 o 
   6   4   6     2888.78     3120.68    147.09 o 
   7   4   6     7960.29     8121.47    232.46 o 
   8   4   6     1728.97     1892.78    153.94 o 
   9   4   6     1177.96     1013.62    150.35 o 
  10   4   6       54.46        2.08    117.54 o 
  11   4   6     2384.57     2167.83    182.85 o 
 -14   5   6     1055.52      843.19    155.81 o 
 -13   5   6       68.17       61.22    110.14 o 
 -12   5   6     2931.52     2783.02    205.04 o 
 -11   5   6      203.81      347.74     89.33 o 
 -10   5   6    10874.09    10589.02    274.73 o 
  -9   5   6      224.78      247.72     66.84 o 
  -8   5   6     5254.18     5394.78    140.00 o 
  -7   5   6       10.08       86.24     45.45 o 
  -6   5   6     2571.25     2625.25     97.59 o 
  -5   5   6      288.76      309.26     50.27 o 
  -4   5   6    23148.26    22891.92    278.10 o 
  -3   5   6     1045.51     1127.48     67.24 o 
  -2   5   6    33624.14    33015.67    342.77 o 
  -1   5   6      259.39      332.79     40.51 o 
   0   5   6      943.76      983.90     66.80 o 
   1   5   6     1247.92     1307.99     89.16 o 
   2   5   6    18046.93    17427.71    230.00 o 
   3   5   6      360.38      309.27     48.76 o 
   4   5   6    16373.54    16569.34    265.10 o 
   5   5   6       40.95       82.00     58.56 o 
   6   5   6      691.28      737.16     91.36 o 
   7   5   6        3.04        7.48     62.54 o 
   8   5   6     4055.15     4203.83    192.29 o 
   9   5   6       71.61      114.38     82.54 o 
  10   5   6     4841.71     4872.24    327.20 o 
  11   5   6      689.11      684.38    187.47 o 
 -14   6   6       10.76     -155.15    103.43 o 
 -13   6   6     5514.99     5932.77    564.22 o 
 -12   6   6       57.80      109.94    100.21 o 
 -11   6   6     1894.80     2131.51    180.11 o 
 -10   6   6       65.81      -42.25     63.21 o 
  -9   6   6     1930.28     2122.04    116.40 o 
  -8   6   6       11.23        7.53     46.78 o 
  -7   6   6    14867.80    14792.26    234.76 o 
  -6   6   6       16.57       29.32     43.98 o 
  -5   6   6     9415.82     9521.37    177.86 o 
  -4   6   6      127.44       57.77     42.70 o 
  -3   6   6      323.38      278.90     48.57 o 
  -2   6   6       36.60       16.15     36.91 o 
  -1   6   6    33724.42    33347.89    353.49 o 
   0   6   6        8.16       10.31     34.27 o 
   1   6   6    14687.43    14964.77    212.18 o 
   2   6   6       11.68       31.25     35.77 o 
   3   6   6       51.88       70.17     41.68 o 
   4   6   6        1.84        4.84     41.61 o 
   5   6   6     9115.61     9078.74    202.48 o 
   6   6   6      390.46      346.16     79.72 o 
   7   6   6     8777.82     9049.54    298.84 o 
   8   6   6      126.51      -35.11     83.28 o 
   9   6   6     1276.21     1379.56    164.79 o 
  10   6   6       17.64      122.04    111.42 o 
 -14   7   6      353.40      362.53    220.88 o 
 -13   7   6        1.15       40.67    105.03 o 
 -12   7   6     1723.87     1595.01    227.13 o 
 -11   7   6      440.39      260.87    178.11 o 
 -10   7   6     5854.98     5771.63    252.04 o 
  -9   7   6     1329.57     1540.03    159.64 o 
  -8   7   6     3035.13     3050.75    122.33 o 
  -7   7   6      447.43      430.52     64.75 o 
  -6   7   6     1640.87     1644.86     91.22 o 
  -5   7   6     1293.56     1373.86    109.57 o 
  -4   7   6    15473.41    15793.84    237.34 o 
  -3   7   6     3823.44     3895.66    155.51 o 
  -2   7   6    16825.06    17360.58    242.50 o 
  -1   7   6      146.23      173.23     46.73 o 
   0   7   6      488.98      546.20     84.20 o 
   1   7   6     1452.34     1595.80    112.22 o 
   2   7   6     8485.31     8745.25    183.74 o 
   3   7   6     1607.60     1716.27     94.01 o 
   4   7   6     7730.78     8074.81    214.89 o 
   5   7   6     1242.61     1184.11    104.88 o 
   6   7   6       70.23      122.03     85.77 o 
   7   7   6       66.44       75.19     83.75 o 
   8   7   6     1802.61     2173.58    185.67 o 
   9   7   6      859.56      963.67    153.98 o 
  10   7   6     4423.55     4148.91    262.70 o 
 -13   8   6     2785.96     2735.77    268.47 o 
 -12   8   6     1741.55     1847.45    311.86 o 
 -11   8   6      562.56      593.09    122.84 o 
 -10   8   6       69.83       35.11     70.60 o 
  -9   8   6      942.55     1081.37    125.00 o 
  -8   8   6     1552.97     1847.14    126.53 o 
  -7   8   6     7920.21     7828.63    177.69 o 
  -6   8   6     8576.78     8624.93    181.80 o 
  -5   8   6     3434.66     3422.82    120.32 o 
  -4   8   6      927.44      955.10     84.66 o 
  -3   8   6      109.84      188.68     55.58 o 
  -2   8   6     4635.45     4685.83    140.59 o 
  -1   8   6    11414.12    10947.13    209.24 o 
   0   8   6     8852.55     8951.98    172.00 o 
   1   8   6     7667.27     7886.35    163.19 o 
   2   8   6      456.41      439.92     65.55 o 
   3   8   6       11.67       -0.82     53.63 o 
   4   8   6      563.97      488.05     80.92 o 
   5   8   6     3979.02     3786.51    167.02 o 
   6   8   6     4618.26     4933.27    191.66 o 
   7   8   6     4225.93     4299.93    229.15 o 
   8   8   6      843.86      927.14    150.50 o 
   9   8   6      449.59      315.46    122.37 o 
  10   8   6      179.70      326.45    131.32 o 
 -13   9   6       11.06       89.35    131.09 o 
 -12   9   6      468.94      544.43    164.10 o 
 -11   9   6     1950.51     1835.58    404.10 o 
 -10   9   6     2144.91     2230.51    170.80 o 
  -9   9   6     4101.57     4162.79    248.43 o 
  -8   9   6      471.42      547.31    121.54 o 
  -7   9   6       95.80       52.41     64.84 o 
  -6   9   6     2983.58     3158.51    149.44 o 
  -5   9   6     4506.19     4578.73    172.96 o 
  -4   9   6     3810.49     4032.46    144.57 o 
  -3   9   6    12551.00    12425.51    239.11 o 
  -2   9   6     4606.04     4619.98    146.82 o 
  -1   9   6     2609.70     2484.46    120.49 o 
   0   9   6      221.08      251.99     54.57 o 
   1   9   6      240.12      261.76     56.32 o 
   2   9   6     1768.87     1883.86    103.74 o 
   3   9   6     5880.15     6069.51    168.11 o 
   4   9   6     4056.85     4131.48    173.17 o 
   5   9   6     2516.56     2760.13    155.37 o 
   6   9   6       32.72      -36.67     69.19 o 
   7   9   6      545.75      502.68    147.93 o 
   8   9   6      471.02      578.05    135.61 o 
   9   9   6     3003.20     3090.09    328.78 o 
 -12  10   6     1381.08      946.76    274.06 o 
 -11  10   6       11.93        7.82    157.19 o 
 -10  10   6      163.07      226.03    227.50 o 
  -9  10   6       63.24      162.42    106.12 o 
  -8  10   6     2957.70     3121.50    226.45 o 
  -7  10   6     1132.37     1074.78    119.95 o 
  -6  10   6    11634.00    10667.61    293.02 o 
  -5  10   6      504.95      517.46    121.43 o 
  -4  10   6      752.55      892.83    136.17 o 
  -3  10   6      330.42      281.70    116.97 o 
  -2  10   6     5647.87     5940.57    202.70 o 
  -1  10   6     1685.29     1855.43    144.78 o 
   0  10   6    12134.66    12154.11    217.00 o 
   1  10   6      900.47      930.12     77.75 o 
   2  10   6     2860.73     2995.51    129.74 o 
   3  10   6      116.23       57.34     54.34 o 
   4  10   6      677.85      629.52     97.10 o 
   5  10   6      581.96      497.49     96.69 o 
   6  10   6     5049.12     5110.53    337.38 o 
   7  10   6      623.92      584.83    129.24 o 
   8  10   6     1307.67     1438.76    176.95 o 
   9  10   6      232.00      414.90    165.79 o 
 -11  11   6     2368.47     2669.23    373.04 o 
 -10  11   6      102.26      125.53    154.49 o 
  -9  11   6     4038.62     4334.64    268.74 o 
  -8  11   6       13.43      -26.07     89.17 o 
  -7  11   6      292.78      209.08     83.79 o 
  -6  11   6      127.13       36.53     75.90 o 
  -5  11   6     3849.61     4222.54    389.45 o 
  -4  11   6      102.59       92.17     78.13 o 
  -3  11   6     5957.37     6166.62    229.91 o 
  -2  11   6      248.63       94.64     79.59 o 
  -1  11   6     1012.62     1142.51    108.13 o 
   0  11   6       61.91       -7.19     58.68 o 
   1  11   6     1922.31     1921.13    147.99 o 
   2  11   6       42.64      -25.32     60.73 o 
   3  11   6     7006.58     7082.02    214.86 o 
   4  11   6       42.49       12.09     82.58 o 
   5  11   6     3339.28     3539.02    212.47 o 
   6  11   6       15.44       58.89     82.66 o 
   7  11   6      523.11      545.22    136.39 o 
   8  11   6       13.08     -154.57    103.05 o 
 -11  12   6      166.97      113.51    207.85 o 
 -10  12   6       62.27      217.20    126.12 o 
  -9  12   6       13.84       29.53    158.68 o 
  -8  12   6     2732.73     2644.68    251.99 o 
  -7  12   6       29.02       -7.17     75.51 o 
  -6  12   6     5205.95     5470.51    234.23 o 
  -5  12   6      430.11      309.10    143.21 o 
  -4  12   6      492.55      384.15    225.76 o 
  -3  12   6       55.35       58.22     71.02 o 
  -2  12   6     3264.17     2699.31    173.37 o 
  -1  12   6      449.27      516.64    129.17 o 
   0  12   6     6596.29     6842.43    256.66 o 
   1  12   6      105.32       58.06     77.27 o 
   2  12   6     1631.76     1460.82    144.57 o 
   3  12   6       35.71       68.17     68.85 o 
   4  12   6      624.80      467.64    125.38 o 
   5  12   6       93.09       20.10     95.85 o 
   6  12   6     3538.49     3692.20    320.68 o 
   7  12   6      126.32      141.35    143.48 o 
 -10  13   6      463.51      459.72    201.24 o 
  -9  13   6     2064.54     1818.00    215.50 o 
  -8  13   6      216.41      294.83    182.75 o 
  -7  13   6      101.72      219.85    121.43 o 
  -6  13   6       52.90       51.41     81.90 o 
  -5  13   6     2428.85     2391.81    177.26 o 
  -4  13   6     1064.03      978.57    129.33 o 
  -3  13   6     5427.41     5054.91    236.52 o 
  -2  13   6     1022.37     1241.38    139.20 o 
  -1  13   6      749.43      583.46    109.70 o 
   0  13   6        6.44      -21.14    122.83 o 
   1  13   6      777.55      858.61    128.64 o 
   2  13   6      403.47      438.76    104.43 o 
   3  13   6     3390.55     3522.72    204.75 o 
   4  13   6      452.73      300.55    140.75 o 
   5  13   6     1453.44     1432.64    172.39 o 
   6  13   6       15.13       48.61    135.67 o 
  -9  14   6       65.98       58.64    122.49 o 
  -8  14   6     1217.61     1307.03    240.49 o 
  -7  14   6     1058.57      895.82    198.16 o 
  -6  14   6     2025.80     1976.24    177.02 o 
  -5  14   6      951.42     1145.56    173.77 o 
  -4  14   6       71.52       18.64     85.77 o 
  -3  14   6       36.19      -69.74    158.36 o 
  -2  14   6      787.31      760.83    164.10 o 
  -1  14   6     1446.77     1437.51    150.76 o 
   0  14   6     2174.29     1721.52    271.13 o 
   1  14   6     1168.65     1113.27    140.58 o 
   2  14   6     1110.22     1258.45    151.50 o 
   3  14   6       11.06     -160.72    107.15 o 
   4  14   6      123.47      130.66    134.10 o 
   5  14   6      382.63      227.03    156.63 o 
  -7  15   6        6.03      212.75    130.26 o 
  -6  15   6      185.86      168.82    107.11 o 
  -5  15   6      775.84      838.60    146.50 o 
  -4  15   6     2242.10     2263.37    190.26 o 
  -3  15   6      596.27      695.31    230.67 o 
  -2  15   6     1890.85     1653.97    173.20 o 
  -1  15   6      241.47      294.41    105.45 o 
   0  15   6        1.88      -90.55     75.01 o 
   1  15   6      243.23      146.02    103.45 o 
   2  15   6     1282.65     1194.73    153.82 o 
   3  15   6     1052.03     1220.82    265.91 o 
   4  15   6     1081.99     1091.14    207.12 o 
  -5  16   6      733.75     1001.17    159.37 o 
  -4  16   6        3.36      -47.27     89.65 o 
  -3  16   6       84.51      141.40    101.74 o 
  -2  16   6       85.00      333.67    118.86 o 
  -1  16   6     1187.87     1368.32    217.62 o 
   0  16   6       64.52      103.40     97.44 o 
   1  16   6      982.63      660.17    138.22 o 
   2  16   6      139.27      175.35    162.64 o 
 -15   0   7     2102.13     1776.20    396.05 o 
 -13   0   7       11.64      117.52    184.75 o 
 -11   0   7     6823.39     8102.68    584.71 o 
  -9   0   7    14079.80    13736.75    314.16 o 
  -7   0   7      605.35      470.16     77.03 o 
  -5   0   7    14930.76    15014.46    606.36 o 
  -3   0   7    44339.96    41452.89    745.83 o 
  -1   0   7     7197.44     7603.96    377.84 o 
   1   0   7    11055.29    10876.40    226.65 o 
   3   0   7    23624.40    23676.82    414.91 o 
   5   0   7    10749.70    10462.89    497.08 o 
   7   0   7      776.26      775.05    217.16 o 
   9   0   7     5986.34     6295.65    329.32 o 
  11   0   7     2458.70     2478.37    272.84 o 
 -15   1   7      133.52      -82.54    158.68 o 
 -14   1   7     4740.33     4276.34    369.89 o 
 -13   1   7      507.48      733.57    589.55 o 
 -12   1   7     5363.51     4767.78    358.36 o 
 -11   1   7      154.65      257.28    106.56 o 
 -10   1   7        1.12      -57.60     76.16 o 
  -9   1   7      568.60      715.73     77.51 o 
  -8   1   7     7562.68     7446.35    175.15 o 
  -7   1   7      163.72      144.93     50.44 o 
  -6   1   7    21354.80    20978.97    360.80 o 
  -5   1   7      279.55      336.48     48.58 o 
  -4   1   7     1569.75     1607.17     71.62 o 
  -3   1   7      800.00      737.25     67.96 o 
  -2   1   7    16891.19    17097.64    291.70 o 
  -1   1   7     1807.37     1708.96     81.48 o 
   0   1   7    33833.24    32388.59    282.28 o 
   1   1   7      659.20      559.29     46.47 o 
   2   1   7     8118.32     8027.47    147.54 o 
   3   1   7      534.88      472.51     52.80 o 
   4   1   7     1933.70     1992.44    103.20 o 
   5   1   7      677.97      909.50     95.18 o 
   6   1   7    12967.47    13312.07    292.28 o 
   7   1   7      959.74     1159.58    113.72 o 
   8   1   7     3741.69     3801.66    186.24 o 
   9   1   7      118.65       -9.54     86.29 o 
  10   1   7       42.21      -41.47     85.47 o 
  11   1   7      112.63      231.82    109.31 o 
 -15   2   7     1197.84     1130.29    246.50 o 
 -14   2   7      227.86      263.47    181.37 o 
 -13   2   7      114.19       95.47    157.39 o 
 -12   2   7      659.03      643.40    144.67 o 
 -11   2   7     4725.87     4595.31    236.56 o 
 -10   2   7     1596.36     1813.80    161.64 o 
  -9   2   7    16999.37    17045.59    346.00 o 
  -8   2   7     5542.17     5660.55    156.17 o 
  -7   2   7       28.51      -27.43     42.83 o 
  -6   2   7      361.65      460.88     95.13 o 
  -5   2   7    12902.36    12668.79    211.30 o 
  -4   2   7     6263.51     6109.70    135.15 o 
  -3   2   7    19618.82    19365.44    259.86 o 
  -2   2   7     6365.33     6319.71    134.77 o 
  -1   2   7     4036.30     3994.31    133.30 o 
   0   2   7      754.79      804.61     43.67 o 
   1   2   7     2722.72     2708.19     78.47 o 
   2   2   7     5371.65     5464.17    119.58 o 
   3   2   7    15990.61    15950.00    222.66 o 
   4   2   7     6483.28     6700.60    143.67 o 
   5   2   7     3335.83     3461.42    147.84 o 
   6   2   7      178.31      247.30     70.46 o 
   7   2   7      841.38     1066.28    117.98 o 
   8   2   7     1576.46     1775.38    142.81 o 
   9   2   7     4784.02     5126.35    223.50 o 
  10   2   7      959.19      933.30    132.27 o 
  11   2   7     1463.43     1531.10    167.83 o 
 -14   3   7     1705.59     1948.81    275.89 o 
 -13   3   7     3078.41     3103.65    227.22 o 
 -12   3   7     1887.81     1608.02    174.92 o 
 -11   3   7     1204.00     1099.09    146.19 o 
 -10   3   7       69.72      142.74     89.70 o 
  -9   3   7     2122.69     1926.42    133.14 o 
  -8   3   7     4980.42     5158.85    151.53 o 
  -7   3   7    14322.43    14556.93    345.65 o 
  -6   3   7    10759.49    10075.56    197.93 o 
  -5   3   7    11576.76    11943.48    316.96 o 
  -4   3   7     1897.06     1980.69     88.82 o 
  -3   3   7      795.79      818.50     62.92 o 
  -2   3   7     6021.17     5918.56    173.89 o 
  -1   3   7     8844.33     8506.83    162.40 o 
   0   3   7    10781.08    10933.33    142.92 o 
   1   3   7     8745.21     8761.36    137.94 o 
   2   3   7     2564.04     2603.08     89.60 o 
   3   3   7      286.25      272.57     48.22 o 
   4   3   7     2711.48     2742.33    119.41 o 
   5   3   7     2553.71     2891.09    119.33 o 
   6   3   7     7165.05     7315.64    334.77 o 
   7   3   7     4685.36     5087.68    213.68 o 
   8   3   7     1268.30     1395.11    161.12 o 
   9   3   7      312.56      189.29     94.35 o 
  10   3   7        1.51     -135.27     95.62 o 
 -14   4   7      785.16      614.23    199.81 o 
 -13   4   7       97.79       93.99    104.84 o 
 -12   4   7     1132.07     1448.45    169.90 o 
 -11   4   7     1489.26     1569.66    164.01 o 
 -10   4   7     7425.43     7469.53    278.53 o 
  -9   4   7     2407.88     2434.23    147.12 o 
  -8   4   7    10502.21    10281.94    213.60 o 
  -7   4   7       45.20       94.85     49.80 o 
  -6   4   7     2396.43     2497.76    108.24 o 
  -5   4   7     2529.86     2440.18    104.99 o 
  -4   4   7    18594.15    18332.89    303.68 o 
  -3   4   7     1005.85      894.37     69.46 o 
  -2   4   7    16810.10    16490.18    252.98 o 
  -1   4   7      304.42      303.19     49.77 o 
   0   4   7       33.43       61.20     39.28 o 
   1   4   7     3324.26     3218.50     87.79 o 
   2   4   7    10764.80    10590.35    174.88 o 
   3   4   7     6808.25     6775.62    144.53 o 
   4   4   7    25820.54    25563.19    313.94 o 
   5   4   7     2185.75     2207.37    110.19 o 
   6   4   7       67.70       11.24     58.69 o 
   7   4   7        5.18        4.84     64.59 o 
   8   4   7     4040.12     3900.73    190.34 o 
   9   4   7      730.86      948.68    127.46 o 
  10   4   7     2199.54     2252.69    212.44 o 
 -14   5   7      200.16      -29.48    121.20 o 
 -13   5   7     4873.64     5055.12    329.36 o 
 -12   5   7      112.39       50.37    102.97 o 
 -11   5   7     1830.74     1809.53    174.18 o 
 -10   5   7       19.08       46.84     68.42 o 
  -9   5   7     1556.46     1589.23    122.70 o 
  -8   5   7     1888.06     2032.49    124.92 o 
  -7   5   7    16620.55    16361.69    276.21 o 
  -6   5   7      587.54      679.91     73.54 o 
  -5   5   7    10502.03    10464.40    209.34 o 
  -4   5   7      394.02      463.95     65.22 o 
  -3   5   7     1205.53     1298.05     84.24 o 
  -2   5   7     1484.45     1376.50     85.68 o 
  -1   5   7    23355.66    22804.66    317.44 o 
   0   5   7     1531.91     1419.48     79.06 o 
   1   5   7    19493.91    18771.91    225.55 o 
   2   5   7      590.46      570.11     55.78 o 
   3   5   7      964.52      974.72     83.57 o 
   4   5   7      133.44      128.44     54.34 o 
   5   5   7     6276.77     6380.13    173.37 o 
   6   5   7      290.98      323.13     77.01 o 
   7   5   7     8560.70     8586.79    250.75 o 
   8   5   7      294.98      364.79     93.77 o 
   9   5   7      855.33      790.01    139.13 o 
  10   5   7       98.36      111.64    122.98 o 
 -14   6   7      369.53      210.88    129.80 o 
 -13   6   7        1.27       -1.43    108.04 o 
 -12   6   7     2022.77     1968.59    188.78 o 
 -11   6   7        6.86      -71.50    129.25 o 
 -10   6   7     7757.48     8203.13    250.28 o 
  -9   6   7        9.26      -25.41     58.99 o 
  -8   6   7     7004.24     7027.31    181.79 o 
  -7   6   7      187.44      202.28     62.37 o 
  -6   6   7     1848.52     1917.76    106.39 o 
  -5   6   7       64.96       30.58     61.65 o 
  -4   6   7    18789.47    18624.25    293.71 o 
  -3   6   7        6.86       27.16     46.89 o 
  -2   6   7    12569.18    12620.57    328.42 o 
  -1   6   7      120.35       84.91     48.75 o 
   0   6   7      724.95      898.86     71.77 o 
   1   6   7       47.32       10.13     42.88 o 
   2   6   7    11803.43    11896.06    178.59 o 
   3   6   7       65.07       79.07     46.45 o 
   4   6   7    14990.80    14695.32    262.20 o 
   5   6   7       97.39       -3.35     56.16 o 
   6   6   7     1235.59     1389.21    139.61 o 
   7   6   7       48.85      132.61    105.12 o 
   8   6   7     2776.59     3067.78    210.70 o 
   9   6   7      120.23      -10.65    147.66 o 
  10   6   7     2775.49     2858.40    473.99 o 
 -13   7   7     3778.01     3204.36    237.64 o 
 -12   7   7      912.11      937.65    153.33 o 
 -11   7   7     1040.42      896.71    143.93 o 
 -10   7   7       21.20       26.24     70.81 o 
  -9   7   7     1389.80     1264.82    119.60 o 
  -8   7   7       40.40      110.07     56.02 o 
  -7   7   7    15890.51    15667.11    280.44 o 
  -6   7   7     1900.76     2042.60    130.67 o 
  -5   7   7     9081.10     9493.52    251.63 o 
  -4   7   7      223.88      246.12     88.05 o 
  -3   7   7      348.58      438.61     69.25 o 
  -2   7   7     1625.36     1657.84     99.91 o 
  -1   7   7    14128.22    14583.00    503.66 o 
   0   7   7     2555.54     2679.74    115.66 o 
   1   7   7     8940.88     8800.96    196.11 o 
   2   7   7      128.76      104.23     59.52 o 
   3   7   7      201.87      204.72     55.67 o 
   4   7   7       13.56       33.50     78.11 o 
   5   7   7     7445.12     7206.71    217.18 o 
   6   7   7     1306.01     1199.31    154.83 o 
   7   7   7     6487.26     6664.64    352.41 o 
   8   7   7      403.13      367.67    121.04 o 
   9   7   7      360.28      330.09    145.41 o 
 -13   8   7       16.31       -7.25    135.16 o 
 -12   8   7     1049.36     1255.68    266.56 o 
 -11   8   7     1401.35     1242.53    159.43 o 
 -10   8   7     5417.19     5056.05    253.50 o 
  -9   8   7     1663.74     1946.23    142.88 o 
  -8   8   7     2400.80     2299.76    122.08 o 
  -7   8   7      865.30      946.73     90.21 o 
  -6   8   7     1527.48     1610.19    103.85 o 
  -5   8   7     2783.01     2906.87    168.36 o 
  -4   8   7     7213.49     7164.71    207.86 o 
  -3   8   7     9137.86     9221.43    232.63 o 
  -2   8   7     6400.74     6104.45    189.09 o 
  -1   8   7      606.28      755.85    124.21 o 
   0   8   7       27.75       92.69     55.57 o 
   1   8   7      942.33     1221.21    117.07 o 
   2   8   7     7035.28     6688.95    198.34 o 
   3   8   7     2092.02     2038.72    130.69 o 
   4   8   7     7127.11     7399.36    262.96 o 
   5   8   7     1445.60     1495.93    172.69 o 
   6   8   7      188.04      173.21     94.19 o 
   7   8   7      241.78      105.51    151.60 o 
   8   8   7     1367.28     1487.02    244.31 o 
   9   8   7      931.18     1060.30    225.13 o 
 -12   9   7     1775.48     1553.73    294.08 o 
 -11   9   7      324.53      248.63    173.39 o 
 -10   9   7        4.87      115.85    112.63 o 
  -9   9   7      272.92      226.85    106.50 o 
  -8   9   7     1794.66     1892.60    181.50 o 
  -7   9   7     4823.83     4821.50    214.73 o 
  -6   9   7     8321.87     8241.69    265.47 o 
  -5   9   7     1015.47     1029.88    104.15 o 
  -4   9   7     1609.22     1586.07    167.35 o 
  -3   9   7      112.97       96.02     62.56 o 
  -2   9   7     1907.26     2211.51    131.79 o 
  -1   9   7     5902.22     5583.67    185.94 o 
   0   9   7    16252.91    16215.76    289.01 o 
   1   9   7     4578.54     4710.13    151.92 o 
   2   9   7      560.45      774.18    201.00 o 
   3   9   7       80.84       62.23     61.52 o 
   4   9   7      736.93      852.02    127.04 o 
   5   9   7     2195.91     2242.41    178.11 o 
   6   9   7     4253.58     3909.10    291.63 o 
   7   9   7     2056.21     2038.70    239.33 o 
   8   9   7     1177.23     1132.21    212.47 o 
 -12  10   7      139.69      214.83    200.77 o 
 -11  10   7     3074.88     3161.66    359.36 o 
 -10  10   7     1098.32      736.64    153.04 o 
  -9  10   7     3411.39     3557.92    247.46 o 
  -8  10   7      262.87      202.38    106.56 o 
  -7  10   7      281.43      346.99     86.48 o 
  -6  10   7      463.05      573.18     98.50 o 
  -5  10   7     6128.82     6282.14    230.50 o 
  -4  10   7     2520.63     2755.33    170.14 o 
  -3  10   7     4749.27     4814.36    183.46 o 
  -2  10   7      673.89      699.89     90.86 o 
  -1  10   7      487.22      555.79     86.38 o 
   0  10   7       97.25       54.79     55.19 o 
   1  10   7     1610.61     1684.09    108.68 o 
   2  10   7      819.02      838.31     86.23 o 
   3  10   7     6955.59     7351.93    223.90 o 
   4  10   7     1536.05     1573.70    161.50 o 
   5  10   7     4079.90     4017.61    299.31 o 
   6  10   7       86.70       12.81    124.36 o 
   7  10   7      237.28      252.45    157.09 o 
   8  10   7      177.40      197.22    164.35 o 
 -11  11   7        0.29      -36.50    165.85 o 
 -10  11   7        5.91      158.96    170.97 o 
  -9  11   7       84.62      200.90    121.89 o 
  -8  11   7     3331.35     3873.01    260.48 o 
  -7  11   7       94.89      157.61     83.20 o 
  -6  11   7     6788.23     7004.97    256.20 o 
  -5  11   7       57.64      136.71     77.28 o 
  -4  11   7     1479.38     1586.08    218.73 o 
  -3  11   7      127.08      171.07     80.62 o 
  -2  11   7     3637.17     3133.39    180.31 o 
  -1  11   7      558.25      507.40    100.00 o 
   0  11   7    10254.94    10230.38    303.11 o 
   1  11   7      405.16      311.26     97.63 o 
   2  11   7      850.81      898.48    175.04 o 
   3  11   7        7.29       74.78     78.72 o 
   4  11   7      858.39     1094.56    147.79 o 
   5  11   7        4.38     -134.82     90.41 o 
   6  11   7     3616.59     3773.09    305.83 o 
   7  11   7       21.30      138.78    149.37 o 
 -10  12   7       84.99       30.61    122.22 o 
  -9  12   7     2354.74     2266.07    525.44 o 
  -8  12   7      102.13      111.94    120.83 o 
  -7  12   7      366.82      472.08    106.48 o 
  -6  12   7        7.10      -85.33     67.41 o 
  -5  12   7     2960.88     2954.61    195.51 o 
  -4  12   7       76.07       63.39     84.20 o 
  -3  12   7     5194.84     5222.24    234.21 o 
  -2  12   7       77.22       43.56     77.76 o 
  -1  12   7     1113.80     1134.87    134.89 o 
   0  12   7        3.80      -34.84     75.85 o 
   1  12   7     3766.01     3309.58    195.85 o 
   2  12   7       89.65        2.59     78.75 o 
   3  12   7     4660.26     4716.61    490.19 o 
   4  12   7      110.08       48.80    115.53 o 
   5  12   7     1934.96     1936.32    235.15 o 
   6  12   7        5.27      -95.46    124.29 o 
  -9  13   7        1.78        2.91    117.44 o 
  -8  13   7     1822.70     1771.83    214.18 o 
  -7  13   7      770.61      909.78    137.08 o 
  -6  13   7     3323.97     3267.89    207.48 o 
  -5  13   7      791.90      752.41    131.05 o 
  -4  13   7      218.61      204.66     97.61 o 
  -3  13   7       37.38       65.56    123.48 o 
  -2  13   7     1384.07     1462.62    151.65 o 
  -1  13   7     1395.41     1374.43    151.57 o 
   0  13   7     4756.14     5314.76    248.41 o 
   1  13   7      569.43      659.47    123.79 o 
   2  13   7      565.53      617.33    120.42 o 
   3  13   7        0.72      107.80    125.01 o 
   4  13   7      242.87      311.44    152.42 o 
   5  13   7      293.84      295.24    147.43 o 
  -8  14   7      545.17      612.80    165.78 o 
  -7  14   7       20.86      -22.32     85.74 o 
  -6  14   7       31.13        1.25     92.59 o 
  -5  14   7     1198.30     1212.25    188.10 o 
  -4  14   7     2303.70     2170.61    233.21 o 
  -3  14   7     1856.13     1907.31    175.27 o 
  -2  14   7     1097.51     1015.91    147.09 o 
  -1  14   7      483.69      299.32    162.85 o 
   0  14   7       40.85       14.49    172.11 o 
   1  14   7      914.89      836.35    134.91 o 
   2  14   7      927.57     1012.25    141.19 o 
   3  14   7     1626.51     1948.33    500.53 o 
   4  14   7     1220.84     1437.93    415.00 o 
  -7  15   7     1446.53     1340.16    210.54 o 
  -6  15   7      293.16       74.83    105.54 o 
  -5  15   7      588.85      503.57    126.23 o 
  -4  15   7       14.60      -54.95     91.32 o 
  -3  15   7       52.26       -3.96    128.98 o 
  -2  15   7      270.10       85.19    164.51 o 
  -1  15   7     1805.55     1696.11    198.95 o 
   0  15   7     1203.25     1321.05    158.97 o 
   1  15   7      813.11     1041.69    188.20 o 
   2  15   7      156.30      134.37    115.17 o 
   3  15   7        2.26      -38.80    197.18 o 
  -4  16   7     1797.72     1552.87    180.34 o 
  -3  16   7      129.12      255.29    116.02 o 
  -2  16   7     1140.38     1098.26    159.52 o 
  -1  16   7      129.85        8.44     96.45 o 
   0  16   7       18.88      134.47    106.80 o 
 -14   0   8     5066.79     4303.04    541.87 o 
 -12   0   8     3960.53     4447.10    500.43 o 
 -10   0   8      157.99      352.84    231.69 o 
  -8   0   8     8575.79     9016.04    666.94 o 
  -6   0   8    24289.15    23430.57    599.24 o 
  -4   0   8      369.66      394.25    102.21 o 
  -2   0   8    12048.05    11106.56    455.92 o 
   0   0   8    26098.16    25477.44    446.45 o 
   2   0   8     7859.32     7437.19    278.61 o 
   4   0   8      754.09     1146.94    107.40 o 
   6   0   8    14405.41    13532.93    701.62 o 
   8   0   8     4063.83     4373.91    292.73 o 
  10   0   8       77.97      105.85    147.00 o 
 -14   1   8        5.06       28.20    157.76 o 
 -13   1   8        8.53      123.29    168.26 o 
 -12   1   8      232.99      311.01    166.01 o 
 -11   1   8     6028.77     6133.81    879.81 o 
 -10   1   8      258.39      124.78    142.93 o 
  -9   1   8    12027.30    12742.80    356.60 o 
  -8   1   8      474.48      523.33     87.15 o 
  -7   1   8     1152.46     1350.33    112.13 o 
  -6   1   8      105.40      119.97     95.74 o 
  -5   1   8    17734.58    17572.79    589.56 o 
  -4   1   8     3561.30     3469.49    146.17 o 
  -3   1   8    28169.23    27205.22    413.89 o 
  -2   1   8     1484.07     1607.77    106.18 o 
  -1   1   8     5413.34     5409.27    167.91 o 
   0   1   8      927.65      955.46     72.28 o 
   1   1   8     4483.93     4402.38    125.47 o 
   2   1   8      792.53      925.40     73.83 o 
   3   1   8    17589.32    16989.31    284.34 o 
   4   1   8      689.94      766.59     75.38 o 
   5   1   8     6363.50     6200.51    196.06 o 
   6   1   8      118.38      116.16     70.70 o 
   7   1   8     1131.08     1270.69    157.15 o 
   8   1   8      558.94      432.21    102.65 o 
   9   1   8     4771.19     4911.37    269.97 o 
  10   1   8      244.47      361.94    118.74 o 
 -14   2   8     2924.30     2503.60    314.91 o 
 -13   2   8     1780.93     1577.95    370.62 o 
 -12   2   8     2949.72     2581.93    301.55 o 
 -11   2   8      309.62      473.37    177.46 o 
 -10   2   8       41.54      100.52    325.79 o 
  -9   2   8     2603.26     2658.97    162.44 o 
  -8   2   8     6898.89     6964.92    212.48 o 
  -7   2   8     6845.78     7037.71    215.16 o 
  -6   2   8    20986.39    20051.78    363.60 o 
  -5   2   8     3277.25     3219.96    187.80 o 
  -4   2   8      377.52      412.25     74.76 o 
  -3   2   8      781.96      838.93     88.72 o 
  -2   2   8     3720.01     3935.72    242.04 o 
  -1   2   8     2903.85     2872.96    132.44 o 
   0   2   8    21283.90    21064.22    281.30 o 
   1   2   8     3724.71     3709.57    104.61 o 
   2   2   8     5699.36     5660.69    148.43 o 
   3   2   8      543.52      486.68     65.52 o 
   4   2   8     3458.16     3784.93    133.94 o 
   5   2   8     1975.25     1974.00    203.49 o 
   6   2   8    10448.35    10265.11    324.11 o 
   7   2   8     2038.55     2163.48    147.74 o 
   8   2   8     2342.41     2535.18    170.02 o 
   9   2   8      211.49      402.58    130.45 o 
  10   2   8        2.85      -65.88    112.80 o 
 -14   3   8      247.21      393.46    329.37 o 
 -13   3   8       85.99       19.71    142.92 o 
 -12   3   8      827.58      579.50    186.83 o 
 -11   3   8     2782.43     3469.66    465.61 o 
 -10   3   8     4124.21     4813.40    234.66 o 
  -9   3   8     7013.11     7235.70    322.13 o 
  -8   3   8     4711.58     4793.35    306.72 o 
  -7   3   8      159.21      186.96     69.03 o 
  -6   3   8     1711.65     1612.63    130.29 o 
  -5   3   8    10341.77    10524.66    357.61 o 
  -4   3   8    12257.82    12483.78    273.88 o 
  -3   3   8     9998.55    10189.05    239.47 o 
  -2   3   8     9898.37    10227.66    235.71 o 
  -1   3   8     1093.73     1215.81     83.73 o 
   0   3   8      201.42      143.48     46.65 o 
   1   3   8     1668.13     1588.90     76.66 o 
   2   3   8     7713.11     7435.07    160.72 o 
   3   3   8     4709.70     4782.54    143.85 o 
   4   3   8    14743.15    13946.01    289.06 o 
   5   3   8     3680.43     3292.08    247.97 o 
   6   3   8       17.61      140.88     82.19 o 
   7   3   8      795.21      844.92    131.26 o 
   8   3   8     2447.53     2200.63    328.10 o 
   9   3   8     2696.96     2595.17    236.16 o 
  10   3   8     1811.93     1683.31    205.56 o 
 -14   4   8      867.06      867.71    219.71 o 
 -13   4   8     3618.82     3977.94    353.15 o 
 -12   4   8      567.62      896.69    202.22 o 
 -11   4   8     1472.41     1371.54    233.10 o 
 -10   4   8       57.86       90.30     90.21 o 
  -9   4   8     1913.91     1773.83    126.46 o 
  -8   4   8     1893.54     1926.49    214.81 o 
  -7   4   8    15942.21    15613.24    323.12 o 
  -6   4   8     3804.87     3915.74    164.78 o 
  -5   4   8    10015.22    10178.69    206.72 o 
  -4   4   8      750.55      692.93     79.27 o 
  -3   4   8     1012.45     1152.82     80.36 o 
  -2   4   8     1594.93     1561.38    101.24 o 
  -1   4   8    12330.21    11777.95    217.67 o 
   0   4   8     4870.82     4569.97    126.75 o 
   1   4   8    12127.50    12415.91    190.92 o 
   2   4   8     2169.50     2282.34    120.00 o 
   3   4   8      733.43      746.88     77.58 o 
   4   4   8      510.09      533.66     81.25 o 
   5   4   8     4047.66     4304.07    207.89 o 
   6   4   8     1508.39     1513.42    151.06 o 
   7   4   8     6052.71     6225.19    266.53 o 
   8   4   8      861.05      949.97    171.08 o 
   9   4   8      383.89      432.01    134.61 o 
 -14   5   8      508.97      459.55    202.68 o 
 -13   5   8        6.89      -66.46    163.01 o 
 -12   5   8     1654.93     1401.17    239.80 o 
 -11   5   8      298.55      259.04    165.04 o 
 -10   5   8     6866.01     7167.79    283.89 o 
  -9   5   8       16.99       39.41     85.33 o 
  -8   5   8     4259.67     4108.24    261.49 o 
  -7   5   8       64.87       59.66     55.68 o 
  -6   5   8     2357.15     2441.89    116.15 o 
  -5   5   8      301.13      338.51     63.76 o 
  -4   5   8    18550.79    18219.09    291.28 o 
  -3   5   8     1920.26     1862.31    101.49 o 
  -2   5   8    10769.68    10519.70    284.25 o 
  -1   5   8       99.13      157.94     54.19 o 
   0   5   8        2.21      -14.71     41.08 o 
   1   5   8      211.63      124.86     44.33 o 
   2   5   8    11151.33    11185.21    198.87 o 
   3   5   8       58.99      140.91     61.05 o 
   4   5   8    11831.89    11579.56    439.42 o 
   5   5   8     1158.28     1285.37    121.67 o 
   6   5   8      260.53      123.78    101.09 o 
   7   5   8       56.89       49.08     93.25 o 
   8   5   8     2739.01     2983.88    271.97 o 
   9   5   8      131.84      -79.19    135.07 o 
 -14   6   8       17.05       91.69    174.78 o 
 -13   6   8     4372.34     4423.14    577.59 o 
 -12   6   8      108.83      189.53    162.35 o 
 -11   6   8     1317.48     1230.93    222.53 o 
 -10   6   8      107.67       17.25     84.90 o 
  -9   6   8     1969.99     1946.95    173.65 o 
  -8   6   8       87.46      107.80     77.15 o 
  -7   6   8    12735.96    12992.51    254.74 o 
  -6   6   8        4.86       60.98     57.43 o 
  -5   6   8     8212.42     8437.09    201.40 o 
  -4   6   8      155.28      169.25     64.79 o 
  -3   6   8     1677.89     1829.65    117.98 o 
  -2   6   8       10.26       -7.86     47.01 o 
  -1   6   8    18831.84    17803.42    346.07 o 
   0   6   8       32.79       33.58     46.04 o 
   1   6   8    11486.31    11861.89    211.54 o 
   2   6   8        4.74       18.48     44.82 o 
   3   6   8      160.81       98.71     59.81 o 
   4   6   8      251.26      163.83     82.41 o 
   5   6   8     4894.48     5341.30    240.61 o 
   6   6   8       59.22       24.70    106.27 o 
   7   6   8     6758.97     6728.05    366.38 o 
   8   6   8        9.35       36.43    123.42 o 
   9   6   8      325.79      334.78    179.54 o 
 -13   7   8        2.77      -50.90    158.03 o 
 -12   7   8     1623.32     1405.55    238.03 o 
 -11   7   8      509.95      429.19    161.64 o 
 -10   7   8     5391.39     4685.20    244.77 o 
  -9   7   8      802.81      836.00    107.46 o 
  -8   7   8     3086.51     3405.15    143.91 o 
  -7   7   8      135.84      119.71     61.13 o 
  -6   7   8     1764.75     1508.22    105.82 o 
  -5   7   8     2307.41     2142.28    119.16 o 
  -4   7   8    14690.71    15180.75    298.00 o 
  -3   7   8     1568.49     1700.09    107.93 o 
  -2   7   8     9680.17     9717.01    254.38 o 
  -1   7   8      297.95      209.61     66.53 o 
   0   7   8       90.96       71.46     50.88 o 
   1   7   8      315.46      292.29     61.45 o 
   2   7   8     7442.74     7249.03    206.67 o 
   3   7   8     1379.71     1457.35    111.08 o 
   4   7   8     4971.97     5158.12    227.87 o 
   5   7   8      335.20      291.35    100.73 o 
   6   7   8      226.49      223.28    129.84 o 
   7   7   8      346.50      184.86    145.46 o 
   8   7   8     2511.35     2889.19    283.82 o 
   9   7   8      285.54      310.29    197.74 o 
 -13   8   8     2278.54     1619.01    352.56 o 
 -12   8   8     1454.54     1484.48    412.99 o 
 -11   8   8      687.58      791.31    298.97 o 
 -10   8   8       83.07       43.63     79.15 o 
  -9   8   8      912.30     1316.59    126.03 o 
  -8   8   8     1462.96     1272.99    104.18 o 
  -7   8   8     5606.11     5966.68    199.81 o 
  -6   8   8     3292.36     3189.88    154.04 o 
  -5   8   8     4513.79     4276.13    172.10 o 
  -4   8   8      221.41      317.06     75.55 o 
  -3   8   8      174.00      173.86     69.63 o 
  -2   8   8     1133.29     1292.18    131.06 o 
  -1   8   8     8578.42     8565.83    229.06 o 
   0   8   8     8490.11     8973.03    241.48 o 
   1   8   8     5648.21     5774.09    170.37 o 
   2   8   8     1557.41     1667.20    165.27 o 
   3   8   8       35.10       -4.56     62.61 o 
   4   8   8      661.71      615.93    115.62 o 
   5   8   8     2651.06     2844.59    194.99 o 
   6   8   8     2520.31     2226.98    366.99 o 
   7   8   8     2798.07     3186.60    286.97 o 
   8   8   8      478.80      661.58    194.44 o 
 -10   9   8     2284.54     2352.46    348.27 o 
  -9   9   8     3529.10     3569.55    363.22 o 
  -8   9   8      897.05     1010.83    112.11 o 
  -7   9   8      403.08      332.17     81.83 o 
  -6   9   8      648.87      621.06    120.13 o 
  -5   9   8     5078.01     5235.75    192.14 o 
  -4   9   8     4289.00     4350.76    177.98 o 
  -3   9   8     4889.25     5019.42    184.79 o 
  -2   9   8     1357.79     1372.71    130.71 o 
  -1   9   8      830.48      881.61     97.60 o 
   0   9   8      272.85      373.61     70.28 o 
   1   9   8      999.73      966.22     92.97 o 
   2   9   8     1413.84     1605.33    109.98 o 
   3   9   8     4633.73     4983.45    190.90 o 
   4   9   8     1627.20     1592.72    196.71 o 
   5   9   8     1119.85     1317.91    156.70 o 
   6   9   8      273.76       89.61    163.85 o 
   7   9   8      413.17      102.27    143.82 o 
   8   9   8     1187.49      755.95    200.71 o 
 -11  10   8       64.17      237.93    177.68 o 
 -10  10   8       42.88       22.09    146.57 o 
  -9  10   8      137.17      241.50    121.75 o 
  -8  10   8     3291.33     3677.53    197.09 o 
  -7  10   8      539.63      360.50    124.00 o 
  -6  10   8     4927.73     5206.83    218.50 o 
  -5  10   8       61.05       16.37     70.90 o 
  -4  10   8      827.59      982.60    108.77 o 
  -3  10   8        3.86       -8.42     60.85 o 
  -2  10   8     1233.16     1191.26    116.81 o 
  -1  10   8     2909.88     2981.95    206.46 o 
   0  10   8     9063.54     8971.14    249.38 o 
   1  10   8     1282.84     1350.36    105.81 o 
   2  10   8     2625.82     2679.70    137.54 o 
   3  10   8      175.69       26.11    101.60 o 
   4  10   8     1014.82      714.21    135.38 o 
   5  10   8      144.03      185.20    107.89 o 
   6  10   8     3924.17     3645.10    302.57 o 
   7  10   8      387.18      130.52    155.02 o 
 -11  11   8     2140.35     2129.78    340.82 o 
 -10  11   8        8.71      -16.06    117.33 o 
  -9  11   8     3053.20     3228.68    252.34 o 
  -8  11   8        0.01      -42.67     95.19 o 
  -7  11   8      104.10      -40.01     79.16 o 
  -6  11   8       48.40       70.29     78.97 o 
  -5  11   8     6247.88     6280.53    247.93 o 
  -4  11   8      746.74      624.25    111.41 o 
  -3  11   8     4552.14     4590.19    218.57 o 
  -2  11   8      166.91      303.50     91.09 o 
  -1  11   8     2214.03     2046.13    160.37 o 
   0  11   8       53.88       86.47     77.10 o 
   1  11   8     1415.30     1525.45    128.37 o 
   2  11   8      128.62      153.42     69.39 o 
   3  11   8     4772.39     4588.14    204.46 o 
   4  11   8        3.57      137.60    102.70 o 
   5  11   8     1972.03     1873.69    237.86 o 
   6  11   8      102.05       71.86    274.66 o 
 -10  12   8       20.84     -159.75    114.73 o 
  -9  12   8       49.10      195.37    130.58 o 
  -8  12   8     2221.36     1795.96    214.06 o 
  -7  12   8       61.62       33.34    118.30 o 
  -6  12   8     4649.55     5232.95    273.64 o 
  -5  12   8       99.29       94.23    104.28 o 
  -4  12   8      990.01     1158.10    158.90 o 
  -3  12   8        1.71     -109.04     72.69 o 
  -2  12   8     1917.91     1794.90    160.84 o 
  -1  12   8      361.65      316.10     97.58 o 
   0  12   8     5908.94     5735.50    358.09 o 
   1  12   8      456.31      421.11    188.03 o 
   2  12   8     1140.28     1119.52    141.39 o 
   3  12   8       14.88      128.53    130.98 o 
   4  12   8      549.71      360.07    149.42 o 
   5  12   8       88.62      201.43    138.94 o 
  -9  13   8     1825.91     1987.94    227.79 o 
  -8  13   8      309.43      335.48    149.24 o 
  -7  13   8      163.43      146.74     97.65 o 
  -6  13   8        7.09       74.80     93.10 o 
  -5  13   8     1681.06     2073.24    180.14 o 
  -4  13   8      869.11      688.26    137.09 o 
  -3  13   8     3179.75     3119.53    349.59 o 
  -2  13   8      618.58      580.08    117.77 o 
  -1  13   8      934.86     1083.63    141.85 o 
   0  13   8        1.41     -116.87     83.16 o 
   1  13   8      851.48      715.85    129.62 o 
   2  13   8      430.54      421.55    119.46 o 
   3  13   8     2445.31     2423.33    255.15 o 
   4  13   8      457.57      677.46    181.92 o 
  -7  14   8      990.57      858.10    463.88 o 
  -6  14   8     1089.63     1158.14    157.56 o 
  -5  14   8      456.44      250.76    112.41 o 
  -4  14   8      152.45      141.13    100.92 o 
  -3  14   8       14.84       23.62     86.17 o 
  -2  14   8      252.14      277.71    106.16 o 
  -1  14   8     1181.24     1473.03    221.17 o 
   0  14   8     1827.64     1847.06    197.30 o 
   1  14   8      877.08      789.26    143.17 o 
   2  14   8      269.87      423.78    119.37 o 
   3  14   8        3.29     -151.88    127.20 o 
  -5  15   8      573.06      653.35    161.55 o 
  -4  15   8     1144.19      937.00    187.47 o 
  -3  15   8      625.74      453.59    132.97 o 
  -2  15   8     1402.24     1439.81    166.57 o 
  -1  15   8      296.07      401.64    119.05 o 
   0  15   8       31.98        8.80    126.85 o 
   1  15   8      140.12       74.40    101.80 o 
 -13   0   9       14.64      100.85    233.46 o 
 -11   0   9     8935.05     9880.64    712.56 o 
  -9   0   9     5828.94     5987.85    298.90 o 
  -7   0   9     3769.14     3433.24    232.29 o 
  -5   0   9    15961.88    16342.50    470.59 o 
  -3   0   9    22670.31    21050.62    525.91 o 
  -1   0   9     4428.70     4527.61    236.10 o 
   1   0   9     6611.02     6699.93    310.91 o 
   3   0   9    12906.43    13029.09    396.83 o 
   5   0   9     5119.37     4895.76    437.02 o 
   7   0   9      342.59      617.67    232.34 o 
   9   0   9     3911.38     3019.83    421.09 o 
 -14   1   9     3390.27     3390.74    586.80 o 
 -13   1   9      625.03      642.91    212.89 o 
 -12   1   9     5268.76     5547.49    409.26 o 
 -11   1   9       89.99      343.77    180.75 o 
 -10   1   9       16.84       -6.73    107.58 o 
  -9   1   9      335.22      497.54     89.16 o 
  -8   1   9     9825.04     9949.25    263.40 o 
  -7   1   9     3705.65     3621.81    170.10 o 
  -6   1   9    10814.44    10724.89    268.63 o 
  -5   1   9      635.70      543.88     87.78 o 
  -4   1   9      592.65      544.12     86.00 o 
  -3   1   9      675.24      717.30    112.08 o 
  -2   1   9     7357.80     7623.88    212.56 o 
  -1   1   9     1084.07     1173.43    102.00 o 
   0   1   9    32273.70    31314.29    377.15 o 
   1   1   9      883.89      883.81    121.83 o 
   2   1   9     3859.03     3481.71    135.65 o 
   3   1   9      302.92      179.30     68.64 o 
   4   1   9     1199.44     1185.87    129.32 o 
   5   1   9      176.80      291.48    128.25 o 
   6   1   9     6016.00     6267.07    344.49 o 
   7   1   9      311.82      140.51    126.84 o 
   8   1   9     2652.19     2749.54    283.48 o 
   9   1   9       12.92       11.80    133.49 o 
 -14   2   9      130.91     -215.11    143.40 o 
 -13   2   9       10.60      152.74    182.66 o 
 -12   2   9      318.69      138.11    165.61 o 
 -11   2   9     6291.87     6380.69    422.95 o 
 -10   2   9     3102.34     3669.70    222.95 o 
  -9   2   9     7004.29     7131.52    227.59 o 
  -8   2   9      698.17      719.74    208.90 o 
  -7   2   9     1384.51     1484.99    123.49 o 
  -6   2   9      146.64       72.53     63.04 o 
  -5   2   9     7849.07     8104.71    231.75 o 
  -4   2   9     6408.84     6411.73    404.77 o 
  -3   2   9    14244.48    15312.50    382.70 o 
  -2   2   9     7835.94     7972.59    220.29 o 
  -1   2   9     2742.52     2810.56    139.47 o 
   0   2   9       42.42        3.41     49.64 o 
   1   2   9     8741.38     9068.79    185.96 o 
   2   2   9     4851.84     4747.01    152.25 o 
   3   2   9    11765.15    12529.95    275.44 o 
   4   2   9     3286.50     3047.41    210.07 o 
   5   2   9     3223.96     2919.14    250.33 o 
   6   2   9      202.76      188.82    128.83 o 
   7   2   9      832.89      705.58    218.93 o 
   8   2   9      867.03      976.46    197.89 o 
   9   2   9     2535.03     2479.33    282.83 o 
 -14   3   9     1470.40     1133.54    262.90 o 
 -13   3   9     2835.97     3151.97    341.28 o 
 -12   3   9     2041.82     2166.58    356.75 o 
 -11   3   9     1964.43     1700.29    397.26 o 
 -10   3   9      125.14       -4.77    130.46 o 
  -9   3   9      982.74      921.14    122.51 o 
  -8   3   9     4318.59     4166.58    182.94 o 
  -7   3   9     9721.77     9890.69    269.99 o 
  -6   3   9     8808.00     8909.49    248.83 o 
  -5   3   9     4947.01     4587.36    373.43 o 
  -4   3   9      167.09      170.34     88.89 o 
  -3   3   9      310.06      413.51     77.46 o 
  -2   3   9     1702.09     1850.26    122.92 o 
  -1   3   9     7299.48     7191.00    206.89 o 
   0   3   9    12553.27    11980.44    239.26 o 
   1   3   9    12537.19    13059.15    225.75 o 
   2   3   9     1947.93     2019.93    128.27 o 
   3   3   9      536.85      331.01     96.09 o 
   4   3   9     1670.30     1845.17    150.37 o 
   5   3   9     4005.59     3490.60    266.72 o 
   6   3   9     2988.24     3052.84    368.39 o 
   7   3   9     2703.04     2364.40    257.83 o 
   8   3   9     1278.50     1442.67    226.90 o 
   9   3   9      122.70      -20.78    144.83 o 
 -14   4   9      439.40      419.50    216.58 o 
 -13   4   9       13.88      -41.01    171.41 o 
 -12   4   9      936.43      865.57    265.30 o 
 -11   4   9     2551.45     2910.59    316.39 o 
 -10   4   9     7626.39     7554.41    305.74 o 
  -9   4   9      445.74      335.76    140.63 o 
  -8   4   9     4445.33     4621.75    190.46 o 
  -7   4   9       15.57       53.55     70.23 o 
  -6   4   9     1334.94     1189.57    121.79 o 
  -5   4   9     3336.10     3543.32    241.96 o 
  -4   4   9    11454.03    11832.13    317.02 o 
  -3   4   9     5051.05     5093.53    267.80 o 
  -2   4   9     6006.21     5629.76    189.46 o 
  -1   4   9      494.95      489.57    122.95 o 
   0   4   9      341.88      230.83     62.68 o 
   1   4   9     1774.69     1878.79    131.93 o 
   2   4   9    10034.95    10033.37    215.86 o 
   3   4   9      627.22      540.50     73.53 o 
   4   4   9    11846.77    11776.78    333.03 o 
   5   4   9     1062.38     1112.96    180.91 o 
   6   4   9      581.07      559.98    388.41 o 
   7   4   9        9.31        9.39    118.21 o 
   8   4   9     1512.41     1910.25    251.73 o 
   9   4   9      478.40      631.31    245.14 o 
 -13   5   9     3912.51     3516.30    347.68 o 
 -12   5   9       75.55     -192.88    142.21 o 
 -11   5   9     2269.77     2228.19    301.76 o 
 -10   5   9       37.81      -74.97     89.46 o 
  -9   5   9     2537.28     2639.32    210.23 o 
  -8   5   9       70.81      123.14     69.73 o 
  -7   5   9    12439.25    12578.86    304.57 o 
  -6   5   9      615.62      485.78    147.98 o 
  -5   5   9     5921.01     6008.65    208.95 o 
  -4   5   9       94.80      152.22     71.53 o 
  -3   5   9      110.19       72.26     63.00 o 
  -2   5   9       26.84       30.52     60.27 o 
  -1   5   9    14250.99    13889.13    297.54 o 
   0   5   9      960.06      876.57     88.18 o 
   1   5   9    14964.22    14176.78    267.62 o 
   2   5   9        7.49       16.64     47.23 o 
   3   5   9       10.50       12.04     52.27 o 
   4   5   9       69.57       10.98     75.64 o 
   5   5   9     3651.35     3557.47    728.67 o 
   6   5   9      414.82      455.52    198.16 o 
   7   5   9     4111.68     4826.48    499.32 o 
   8   5   9      111.72       79.06    196.86 o 
 -13   6   9       59.42     -106.65    157.43 o 
 -12   6   9     1562.10     1581.35    349.81 o 
 -11   6   9       19.29       65.17    177.44 o 
 -10   6   9     6497.03     6609.23    295.03 o 
  -9   6   9      563.85      564.64    101.41 o 
  -8   6   9     3160.14     3283.46    171.29 o 
  -7   6   9        1.24       -3.38     73.97 o 
  -6   6   9     1160.12     1021.77    114.10 o 
  -5   6   9      272.33      227.07     77.47 o 
  -4   6   9    15957.04    15775.58    336.83 o 
  -3   6   9      124.02      117.73     88.02 o 
  -2   6   9     8420.56     8633.81    241.65 o 
  -1   6   9      471.70      538.88     91.23 o 
   0   6   9        9.23        3.83     52.94 o 
   1   6   9      100.26       96.62     55.70 o 
   2   6   9    10302.00    10395.76    257.02 o 
   3   6   9      145.44      178.35     82.58 o 
   4   6   9     7381.38     7427.42    657.78 o 
   5   6   9        8.29       35.74    114.72 o 
   6   6   9      378.13      409.29    155.36 o 
   7   6   9       48.07       56.25    189.69 o 
   8   6   9     1824.85     1998.10    398.65 o 
 -13   7   9     2594.13     1763.07    394.18 o 
 -12   7   9      184.53      150.68    171.08 o 
 -11   7   9     1131.75      947.37    216.00 o 
 -10   7   9      192.56      124.36    106.40 o 
  -9   7   9     1552.58     1549.81    172.95 o 
  -8   7   9      797.11      861.46    115.12 o 
  -7   7   9     7634.82     7376.07    395.55 o 
  -6   7   9     1110.84     1376.74    128.19 o 
  -5   7   9     7094.22     7330.37    235.93 o 
  -4   7   9      172.98      198.79     78.25 o 
  -3   7   9      449.10      369.28     95.55 o 
  -2   7   9     1273.10     1039.53    132.66 o 
  -1   7   9     9114.17     9025.66    289.08 o 
   0   7   9     1441.74     1565.74    127.03 o 
   1   7   9     9628.63    10038.43    255.33 o 
   2   7   9     1356.36     1324.15    102.61 o 
   3   7   9       16.11        4.35     63.54 o 
   4   7   9       84.21      153.59    151.30 o 
   5   7   9     3584.84     3615.08    275.31 o 
   6   7   9      654.28      706.14    174.05 o 
   7   7   9     3973.22     4173.59    324.61 o 
   8   7   9      163.51      302.14    181.31 o 
 -12   8   9     1084.97     1130.19    235.43 o 
 -11   8   9     1019.89     1168.39    226.35 o 
 -10   8   9     4309.80     4367.57    253.62 o 
  -9   8   9     2104.50     2133.01    341.54 o 
  -8   8   9     1822.83     1686.50    158.43 o 
  -7   8   9      642.54      518.08    136.82 o 
  -6   8   9     1090.39     1221.97    233.00 o 
  -5   8   9     1440.27     1368.74    184.71 o 
  -4   8   9     4798.49     4894.77    219.56 o 
  -3   8   9     3950.14     4178.42    205.80 o 
  -2   8   9     3242.28     3261.03    196.86 o 
  -1   8   9      331.75      273.49     75.25 o 
   0   8   9       13.03       -5.25     51.85 o 
   1   8   9     1997.91     2016.44    121.27 o 
   2   8   9     3745.00     3594.98    151.29 o 
   3   8   9     2812.28     2755.93    189.02 o 
   4   8   9     3382.19     3702.70    214.85 o 
   5   8   9      500.74      708.69    175.49 o 
   6   8   9      227.19       95.60    137.17 o 
   7   8   9       79.23      123.04    147.45 o 
 -10   9   9       65.75      216.97    169.20 o 
  -9   9   9      598.90      571.66    162.95 o 
  -8   9   9     2649.65     2214.65    385.34 o 
  -7   9   9     1789.38     1838.35    167.03 o 
  -6   9   9     3305.64     3612.57    213.26 o 
  -5   9   9     1158.38     1145.77    150.92 o 
  -4   9   9      474.03      451.76    200.43 o 
  -3   9   9       98.24      144.33     83.93 o 
  -2   9   9     1234.31     1406.34    124.50 o 
  -1   9   9     2808.08     3054.42    383.85 o 
   0   9   9     4349.31     4544.91    200.28 o 
   1   9   9     3158.58     3360.04    180.70 o 
   2   9   9     2172.61     1885.20    136.84 o 
   3   9   9      101.23       70.13     81.38 o 
   4   9   9      848.27     1083.22    156.99 o 
   5   9   9      776.37      463.80    125.46 o 
   6   9   9     2731.91     2955.99    286.29 o 
   7   9   9      694.92      603.33    205.01 o 
 -11  10   9     1676.92     1878.82    310.09 o 
 -10  10   9      335.11      670.38    224.33 o 
  -9  10   9     3368.18     3798.89    374.07 o 
  -8  10   9      161.13      138.20    110.58 o 
  -7  10   9       81.13      -62.52     86.80 o 
  -6  10   9       10.14       -6.97     91.80 o 
  -5  10   9     4627.69     4333.25    235.63 o 
  -4  10   9     1132.60      989.79    118.30 o 
  -3  10   9     4978.86     5213.54    206.03 o 
  -2  10   9      391.81      333.56     86.86 o 
  -1  10   9      581.20      647.28    102.58 o 
   0  10   9        7.82      -27.91     69.02 o 
   1  10   9     1655.81     1617.48    175.02 o 
   2  10   9      898.34      965.82    101.99 o 
   3  10   9     3932.56     4084.47    199.81 o 
   4  10   9      311.33      217.55    151.31 o 
   5  10   9     1245.01     1118.12    165.14 o 
   6  10   9      193.41      170.52    146.66 o 
 -10  11   9       34.21      257.67    193.13 o 
  -9  11   9       31.21      -73.01    155.23 o 
  -8  11   9     2272.87     2331.37    357.77 o 
  -7  11   9        7.64      -57.46     96.61 o 
  -6  11   9     4187.69     4434.38    481.44 o 
  -5  11   9        0.89      -12.03    116.00 o 
  -4  11   9      801.67      696.93    117.41 o 
  -3  11   9      107.05      117.44     82.00 o 
  -2  11   9     2066.77     2210.41    260.82 o 
  -1  11   9      112.76       47.33     80.99 o 
   0  11   9     5111.01     5226.95    208.23 o 
   1  11   9        3.45      153.34     71.93 o 
   2  11   9     1346.73     1387.26    118.59 o 
   3  11   9       86.70      -96.23     69.71 o 
   4  11   9     1113.74     1397.14    145.64 o 
   5  11   9        0.91       10.02    133.30 o 
  -9  12   9     2234.24     2092.53    335.14 o 
  -8  12   9       44.34       31.29    164.27 o 
  -7  12   9       40.35      108.87    116.81 o 
  -6  12   9       62.64       99.97    134.95 o 
  -5  12   9     2575.11     2859.12    196.63 o 
  -4  12   9       63.81      -11.42     81.89 o 
  -3  12   9     4779.93     4965.10    332.05 o 
  -2  12   9        5.17      -24.60     79.92 o 
  -1  12   9      346.78      317.03    102.89 o 
   0  12   9       19.58       66.16     89.93 o 
   1  12   9     1256.47     1211.78    145.48 o 
   2  12   9      106.24      -12.49     90.78 o 
   3  12   9     2725.11     2781.45    318.75 o 
   4  12   9       99.52       36.25    182.84 o 
  -8  13   9     1159.89     1156.38    280.30 o 
  -7  13   9      564.99      678.63    277.27 o 
  -6  13   9     2428.11     2628.04    202.16 o 
  -5  13   9      238.86      136.66    142.44 o 
  -4  13   9      139.30       -1.85     93.26 o 
  -3  13   9       14.85      -51.06     89.61 o 
  -2  13   9     1169.05     1373.40    251.08 o 
  -1  13   9      506.66      340.46    112.65 o 
   0  13   9     1922.83     2163.96    216.29 o 
   1  13   9      453.06      544.79    158.57 o 
   2  13   9      469.21      526.78    162.15 o 
   3  13   9        4.47       69.36    141.83 o 
  -6  14   9       33.03      -27.04    100.13 o 
  -5  14   9      569.68      618.46    132.86 o 
  -4  14   9      755.19      708.95    207.07 o 
  -3  14   9     1513.25     1505.90    175.18 o 
  -2  14   9      591.47      789.66    139.51 o 
  -1  14   9      139.18      126.80    101.89 o 
   0  14   9       23.99      157.44    106.27 o 
   1  14   9      306.09      268.70    161.16 o 
 -14   0  10     1873.48     2380.46    479.11 o 
 -12   0  10     5084.34     4817.91    581.45 o 
 -10   0  10       18.65      -45.80    107.71 o 
  -8   0  10    13686.57    14284.13    808.39 o 
  -6   0  10     9203.45     9232.42    516.54 o 
  -4   0  10     1296.97      965.36    154.54 o 
  -2   0  10     5447.50     5461.32    400.05 o 
   0   0  10    13123.96    13459.17    389.65 o 
   2   0  10     3290.60     3409.80    215.69 o 
   4   0  10     1243.78     1236.37    263.63 o 
   6   0  10     6317.96     6854.10    536.10 o 
   8   0  10     2698.18     2162.09    385.06 o 
 -14   1  10       38.87        9.09    176.63 o 
 -13   1  10       15.49      -50.64    248.82 o 
 -12   1  10       73.41       91.77    178.02 o 
 -11   1  10     5262.89     5038.90    407.68 o 
 -10   1  10      583.98      565.80    107.41 o 
  -9   1  10     5363.95     5114.69    227.30 o 
  -8   1  10       47.93      106.52     77.28 o 
  -7   1  10     1686.24     1782.22    157.61 o 
  -6   1  10       11.11       72.51     69.03 o 
  -5   1  10     8331.76     8452.91    261.48 o 
  -4   1  10     2646.14     2505.97    149.81 o 
  -3   1  10    12771.71    12981.64    547.30 o 
  -2   1  10     1642.61     1551.93    120.00 o 
  -1   1  10     5309.23     5346.21    185.36 o 
   0   1  10       66.35       23.12     52.49 o 
   1   1  10     4156.76     4126.02    147.61 o 
   2   1  10      451.70      450.77     65.94 o 
   3   1  10    11288.62    11423.76    268.24 o 
   4   1  10      272.79      308.09    138.51 o 
   5   1  10     2799.50     3026.43    266.81 o 
   6   1  10      150.46       82.83    131.40 o 
   7   1  10      487.10      227.27    267.58 o 
   8   1  10      242.87       65.32    156.81 o 
 -14   2  10     1356.72     1018.10    490.38 o 
 -13   2  10     1268.96     1088.73    245.34 o 
 -12   2  10     4012.24     3932.64    384.73 o 
 -11   2  10      527.02      830.28    227.77 o 
 -10   2  10        4.58      -11.38     91.07 o 
  -9   2  10      432.42      400.73     90.16 o 
  -8   2  10     7675.61     7620.22    374.26 o 
  -7   2  10     5177.10     4967.40    202.31 o 
  -6   2  10     8269.39     8093.50    247.13 o 
  -5   2  10     2877.78     3047.54    221.26 o 
  -4   2  10     1059.40     1238.57    158.12 o 
  -3   2  10      219.56      296.28     77.27 o 
  -2   2  10     2330.99     2450.45    143.54 o 
  -1   2  10     3575.26     3839.52    169.62 o 
   0   2  10    14036.78    14236.68    451.64 o 
   1   2  10     1753.01     1756.26    101.43 o 
   2   2  10     3280.02     3377.43    130.11 o 
   3   2  10       39.26       34.22     56.15 o 
   4   2  10     2215.32     2508.21    244.26 o 
   5   2  10     1691.40     1418.29    207.24 o 
   6   2  10     3512.57     3695.16    300.86 o 
   7   2  10     1274.57     1448.61    228.64 o 
   8   2  10     1695.93     1435.21    241.65 o 
 -14   3  10      245.45       89.79    210.70 o 
 -13   3  10        7.59       14.09    173.18 o 
 -12   3  10      504.02      311.63    201.59 o 
 -11   3  10     2740.52     3017.06    333.65 o 
 -10   3  10     3920.24     3519.15    242.34 o 
  -9   3  10     3600.81     3719.21    187.65 o 
  -8   3  10     1444.96     1427.97    133.82 o 
  -7   3  10      121.32       14.77     85.65 o 
  -6   3  10      457.29      694.00    101.15 o 
  -5   3  10     4967.70     5143.30    286.53 o 
  -4   3  10     7769.41     7892.81    375.86 o 
  -3   3  10     6900.66     6787.76    316.87 o 
  -2   3  10     6012.10     6310.79    302.78 o 
  -1   3  10     2185.35     2205.38    136.54 o 
   0   3  10        9.05      -29.10     51.29 o 
   1   3  10     1358.12     1312.27     93.00 o 
   2   3  10     5165.05     5218.28    152.63 o 
   3   3  10     5578.45     5468.18    172.93 o 
   4   3  10     2676.90     2553.29    182.62 o 
   5   3  10     1612.65     1851.97    225.11 o 
   6   3  10      440.43      345.01    190.67 o 
   7   3  10      289.20      355.82    163.88 o 
   8   3  10      974.96     1042.65    225.66 o 
 -13   4  10     2875.29     2740.05    348.83 o 
 -12   4  10      862.07     1019.01    247.77 o 
 -11   4  10     1470.07     1511.66    265.06 o 
 -10   4  10       27.56       73.48    107.47 o 
  -9   4  10     1935.94     2091.08    154.26 o 
  -8   4  10     1482.36     1645.41    141.29 o 
  -7   4  10     6812.79     6956.76    431.35 o 
  -6   4  10     2578.75     2357.65    196.47 o 
  -5   4  10     4938.01     5012.24    198.31 o 
  -4   4  10       16.13      -75.42     61.06 o 
  -3   4  10      134.90      171.90     73.04 o 
  -2   4  10      323.79      279.77     76.18 o 
  -1   4  10     8900.38     8976.03    246.33 o 
   0   4  10     3629.09     3701.81    149.67 o 
   1   4  10     6549.36     6430.17    185.73 o 
   2   4  10     1222.70     1129.46     96.71 o 
   3   4  10      158.72      114.47     62.05 o 
   4   4  10      104.23       46.73     79.55 o 
   5   4  10     5275.59     4964.65    327.63 o 
   6   4  10     1781.00     1570.87    454.94 o 
   7   4  10     3405.18     3334.61    306.48 o 
   8   4  10      386.46      122.25    203.14 o 
 -13   5  10       62.11      178.49    191.82 o 
 -12   5  10     1335.11     1384.23    435.53 o 
 -11   5  10      230.87      363.31    196.52 o 
 -10   5  10     6562.28     6919.92    310.28 o 
  -9   5  10      191.40      155.06    119.95 o 
  -8   5  10     1635.10     1922.24    148.91 o 
  -7   5  10        0.04       54.21     72.61 o 
  -6   5  10     1307.10     1270.79    125.09 o 
  -5   5  10      868.62      993.52    116.80 o 
  -4   5  10    14094.48    14229.29    327.04 o 
  -3   5  10      846.88      793.08    128.46 o 
  -2   5  10     5350.89     5192.85    195.98 o 
  -1   5  10       16.63       23.32     63.14 o 
   0   5  10        3.51      -13.06     51.81 o 
   1   5  10       50.45       39.78     54.92 o 
   2   5  10     7619.82     7222.15    195.04 o 
   3   5  10      300.07      269.25     80.26 o 
   4   5  10     4025.94     4251.55    186.24 o 
   5   5  10        6.89      -48.62    114.21 o 
   6   5  10      625.16      646.08    256.92 o 
   7   5  10        0.64       38.18    196.02 o 
 -13   6  10     2659.74     2428.58    320.94 o 
 -12   6  10        6.16       18.86    171.35 o 
 -11   6  10     1175.44     1217.08    244.16 o 
 -10   6  10       20.00       69.97    103.23 o 
  -9   6  10     1378.32     1532.03    140.10 o 
  -8   6  10      313.65      307.01     91.44 o 
  -7   6  10     9614.20    10145.04    289.02 o 
  -6   6  10        4.88       12.73     68.52 o 
  -5   6  10     6853.59     6881.49    234.09 o 
  -4   6  10       62.63      -95.14     63.43 o 
  -3   6  10      496.90      379.22    130.01 o 
  -2   6  10      124.64      140.31     70.67 o 
  -1   6  10    10746.88    10755.97    276.96 o 
   0   6  10       70.46       61.52     59.53 o 
   1   6  10     7044.45     7568.06    259.44 o 
   2   6  10       50.82      -63.60    114.38 o 
   3   6  10        2.71      -67.81     71.51 o 
   4   6  10       54.67      114.86    109.44 o 
   5   6  10     3456.24     2786.19    392.88 o 
   6   6  10      101.91       13.41    196.49 o 
   7   6  10     3669.60     3524.83    467.38 o 
 -12   7  10     1452.80     1804.27    293.17 o 
 -11   7  10      438.77      359.06    136.92 o 
 -10   7  10     5009.29     5085.46    281.94 o 
  -9   7  10      399.39      529.14    109.61 o 
  -8   7  10     1754.75     1950.36    154.56 o 
  -7   7  10      254.18      194.78     90.83 o 
  -6   7  10      604.25      566.58    102.68 o 
  -5   7  10      185.91      256.66     86.97 o 
  -4   7  10    11159.66    10916.65    330.90 o 
  -3   7  10     2551.35     2559.29    196.04 o 
  -2   7  10     6125.79     5703.32    239.71 o 
  -1   7  10      298.69      221.82     85.82 o 
   0   7  10      325.44      352.59     82.99 o 
   1   7  10      781.71      862.52    108.53 o 
   2   7  10     4399.49     5114.68    203.52 o 
   3   7  10      277.44      306.75     99.64 o 
   4   7  10     3807.32     4011.05    541.50 o 
   5   7  10       65.44     -136.52    156.16 o 
   6   7  10      142.81      231.31    229.45 o 
   7   7  10       21.09     -135.40    196.02 o 
 -12   8  10      696.70      925.08    230.98 o 
 -11   8  10      493.37      519.61    180.73 o 
 -10   8  10       26.63      -61.11    126.32 o 
  -9   8  10     1089.90     1050.41    264.46 o 
  -8   8  10     1327.41     1237.80    180.74 o 
  -7   8  10     3893.81     4093.75    229.58 o 
  -6   8  10     1793.21     2029.27    174.59 o 
  -5   8  10     1995.80     2245.26    179.00 o 
  -4   8  10      652.18      688.77    178.83 o 
  -3   8  10      460.52      257.68     95.31 o 
  -2   8  10     1424.93     1296.74    145.54 o 
  -1   8  10     4122.73     3948.91    211.13 o 
   0   8  10     1681.16     1681.04    156.07 o 
   1   8  10     7307.79     7578.07    245.93 o 
   2   8  10     1006.65      907.39    111.27 o 
   3   8  10        2.79      -12.15     79.35 o 
   4   8  10      291.60      403.56    150.68 o 
   5   8  10     1841.42     2148.12    381.98 o 
   6   8  10     1117.36      743.20    285.42 o 
 -11   9  10     1549.69     1310.50    282.53 o 
 -10   9  10     1799.82     1771.56    244.63 o 
  -9   9  10     2515.69     2979.36    621.86 o 
  -8   9  10      635.89      664.74    130.99 o 
  -7   9  10       41.52      129.57    143.97 o 
  -6   9  10      585.45      568.91    129.33 o 
  -5   9  10     1223.92     1303.27    224.13 o 
  -4   9  10     2957.97     3161.21    206.38 o 
  -3   9  10     4249.94     4878.74    241.64 o 
  -2   9  10      912.16      879.40    130.52 o 
  -1   9  10      953.79      937.35    135.07 o 
   0   9  10      145.98      157.46     90.57 o 
   1   9  10     2535.53     2715.50    165.43 o 
   2   9  10     1616.36     1741.26    140.71 o 
   3   9  10     3538.42     3292.77    222.09 o 
   4   9  10     1441.99     1228.68    161.06 o 
   5   9  10      512.77      747.02    287.47 o 
 -10  10  10        0.33      -51.22    172.55 o 
  -9  10  10      280.63      123.01    174.51 o 
  -8  10  10     2002.12     1935.02    208.89 o 
  -7  10  10     1013.25      811.49    163.41 o 
  -6  10  10     3444.25     3609.65    226.52 o 
  -5  10  10      418.90      323.72    110.08 o 
  -4  10  10      414.27      528.28    121.75 o 
  -3  10  10      259.50      238.14    105.25 o 
  -2  10  10     1965.81     1896.55    175.89 o 
  -1  10  10      607.43      575.44    120.28 o 
   0  10  10     4584.71     4618.00    241.07 o 
   1  10  10      318.97      225.66     89.28 o 
   2  10  10     1442.41     1427.52    197.64 o 
   3  10  10       33.87      110.81    129.11 o 
   4  10  10      699.84      833.35    141.98 o 
   5  10  10      339.75      580.70    291.10 o 
 -10  11  10       12.59      -57.83    189.50 o 
  -9  11  10     2697.95     2842.16    363.73 o 
  -8  11  10       14.27       75.93    110.82 o 
  -7  11  10       11.23     -131.81     96.74 o 
  -6  11  10       17.61      -94.35     98.53 o 
  -5  11  10     2530.68     2366.69    227.26 o 
  -4  11  10        3.61      133.98    106.96 o 
  -3  11  10     7621.53     8788.62    378.20 o 
  -2  11  10      137.10       85.00    121.80 o 
  -1  11  10      726.34      782.63    159.30 o 
   0  11  10        8.46       20.66     87.91 o 
   1  11  10      917.58      913.08    257.16 o 
   2  11  10      137.99      304.13    128.27 o 
   3  11  10     2759.99     2906.54    220.89 o 
   4  11  10       85.42      -87.10    178.06 o 
  -8  12  10     1767.33     1741.00    220.15 o 
  -7  12  10       34.97      -35.23    132.14 o 
  -6  12  10     3372.68     3805.50    403.87 o 
  -5  12  10       71.52       -3.12    117.14 o 
  -4  12  10      198.08      118.58    120.43 o 
  -3  12  10      183.19      164.29    117.41 o 
  -2  12  10      908.76      938.46    176.41 o 
  -1  12  10      212.91      160.43    136.56 o 
   0  12  10     3580.02     3975.27    304.46 o 
   1  12  10      138.74      147.51    126.42 o 
   2  12  10     1052.13     1373.54    314.94 o 
   3  12  10       20.91        4.84    196.77 o 
  -7  13  10       29.75       88.25    132.02 o 
  -6  13  10        2.18       64.24    127.54 o 
  -5  13  10      922.20     1120.02    196.35 o 
  -4  13  10      539.00      635.04    169.27 o 
  -3  13  10     3863.31     4249.75    303.51 o 
  -2  13  10      221.11       -0.20    141.40 o 
  -1  13  10      207.03      177.77    154.72 o 
   0  13  10        7.42      151.95    134.08 o 
   1  13  10      472.80      544.91    165.02 o 
  -4  14  10       18.03      175.57    220.98 o 
  -3  14  10      164.57       50.35    126.23 o 
  -2  14  10      506.68      608.49    173.26 o 
 -13   0  11      900.60      530.33    329.93 o 
 -11   0  11     4189.21     3981.03    549.70 o 
  -9   0  11     5589.25     6217.99    334.40 o 
  -7   0  11      697.57      666.12    227.73 o 
  -5   0  11     4254.55     4919.13    285.71 o 
  -3   0  11    16484.76    15931.58    491.72 o 
  -1   0  11      478.17      635.21    135.35 o 
   1   0  11     5442.25     5897.84    238.57 o 
   3   0  11     7800.43     7668.64    272.10 o 
   5   0  11     2452.43     2460.17    379.28 o 
   7   0  11      270.38      530.14    262.04 o 
 -13   1  11      380.62      556.72    213.65 o 
 -12   1  11     3159.91     2972.09    356.47 o 
 -11   1  11       93.11       41.35    166.98 o 
 -10   1  11       15.58       79.40     81.22 o 
  -9   1  11       10.48       35.47     82.25 o 
  -8   1  11     7717.39     7974.69    455.97 o 
  -7   1  11     1086.26     1115.65    130.08 o 
  -6   1  11    11449.60    11554.40    542.56 o 
  -5   1  11      869.22      680.19    105.53 o 
  -4   1  11      547.16      452.37     95.07 o 
  -3   1  11       87.74      110.18     72.63 o 
  -2   1  11    11526.70    11301.35    286.68 o 
  -1   1  11     1667.17     1805.24    133.79 o 
   0   1  11     7358.77     7410.71    230.72 o 
   1   1  11      120.76      104.50     57.15 o 
   2   1  11     3019.94     2820.04    128.96 o 
   3   1  11        1.37        6.23     55.48 o 
   4   1  11     1059.82     1072.78    180.52 o 
   5   1  11      168.22      215.12    143.69 o 
   6   1  11     3820.21     3916.33    324.35 o 
   7   1  11      362.92      184.65    163.52 o 
 -13   2  11      142.92      177.23    209.75 o 
 -12   2  11      367.74      776.51    377.93 o 
 -11   2  11     2387.51     2800.41    537.03 o 
 -10   2  11     2044.46     2012.19    174.76 o 
  -9   2  11     4605.61     4587.61    444.63 o 
  -8   2  11      415.76      311.31    178.96 o 
  -7   2  11      139.35       77.70     78.08 o 
  -6   2  11      158.61      176.07     79.09 o 
  -5   2  11     4698.71     4056.68    193.76 o 
  -4   2  11     3796.76     3862.06    205.38 o 
  -3   2  11    10262.05    10399.22    277.86 o 
  -2   2  11     2319.54     2494.38    256.73 o 
  -1   2  11      937.88     1071.18    114.97 o 
   0   2  11       32.76      -45.32     58.68 o 
   1   2  11     2533.99     2456.88    122.00 o 
   2   2  11     2050.08     2151.45    116.76 o 
   3   2  11     7667.76     7852.39    197.19 o 
   4   2  11     1419.57     1128.11    150.89 o 
   5   2  11     2578.25     2166.36    257.61 o 
   6   2  11       91.23        8.76    137.76 o 
   7   2  11      143.20      -19.51    144.91 o 
 -13   3  11     2047.11     1934.40    329.14 o 
 -12   3  11     1132.39     1014.37    252.34 o 
 -11   3  11      999.34     1008.44    259.42 o 
 -10   3  11        0.20      -26.04     74.52 o 
  -9   3  11     1020.22      855.76    121.50 o 
  -8   3  11     2118.30     2289.75    179.51 o 
  -7   3  11     3558.85     3553.49    234.36 o 
  -6   3  11     3848.87     3863.07    193.02 o 
  -5   3  11     2913.98     3011.03    172.62 o 
  -4   3  11      617.57      573.08    174.87 o 
  -3   3  11      693.81      582.18     98.31 o 
  -2   3  11     4338.79     4414.11    193.61 o 
  -1   3  11     7894.80     7709.99    341.22 o 
   0   3  11     5285.97     5080.08    179.51 o 
   1   3  11     5502.00     5445.31    183.48 o 
   2   3  11     1413.57     1383.39    158.07 o 
   3   3  11       79.96      107.75     67.86 o 
   4   3  11      283.68      287.40    105.68 o 
   5   3  11     2359.84     2617.25    274.83 o 
   6   3  11     1788.89     1744.57    251.86 o 
   7   3  11     1650.81     1890.19    265.60 o 
 -13   4  11       49.81      127.75    196.50 o 
 -12   4  11     1108.07     1085.48    255.29 o 
 -11   4  11      670.78      629.48    235.11 o 
 -10   4  11     5243.05     5845.07    298.04 o 
  -9   4  11     1611.25     1729.01    262.73 o 
  -8   4  11     1839.18     1588.74    192.62 o 
  -7   4  11       11.76      -64.85    109.97 o 
  -6   4  11      783.60      811.06    136.12 o 
  -5   4  11     1886.85     1791.53    146.20 o 
  -4   4  11     8613.01     8705.73    265.04 o 
  -3   4  11     3081.33     3356.35    175.28 o 
  -2   4  11     5447.24     5291.80    365.89 o 
  -1   4  11       85.42       59.46     92.23 o 
   0   4  11      146.42      119.27     62.21 o 
   1   4  11      212.31      215.26     70.41 o 
   2   4  11     6099.49     6245.51    317.55 o 
   3   4  11     1943.58     1868.85    128.92 o 
   4   4  11     2605.23     2559.88    234.29 o 
   5   4  11       49.48      -15.79    100.14 o 
   6   4  11      397.09      170.43    150.76 o 
 -12   5  11       22.70     -177.11    164.76 o 
 -11   5  11     1037.43     1182.63    180.24 o 
 -10   5  11       11.50       40.09    113.67 o 
  -9   5  11     1326.84     1513.65    147.79 o 
  -8   5  11       97.56       57.65     83.73 o 
  -7   5  11     7782.40     8043.38    270.89 o 
  -6   5  11      518.32      428.72    108.11 o 
  -5   5  11     4520.11     4192.77    204.13 o 
  -4   5  11       60.24      -53.33     80.59 o 
  -3   5  11      291.59      337.08    138.27 o 
  -2   5  11      279.71      262.89     92.66 o 
  -1   5  11     7207.54     7206.10    235.45 o 
   0   5  11       16.75        7.10     64.53 o 
   1   5  11     6029.36     5895.59    195.41 o 
   2   5  11       34.92      -19.69     59.00 o 
   3   5  11       37.61       94.97     74.44 o 
   4   5  11       80.83      -24.77    191.74 o 
   5   5  11     4324.81     3628.38    472.87 o 
   6   5  11      655.37       66.86    231.50 o 
 -12   6  11     1184.54     1097.94    264.74 o 
 -11   6  11       63.46      -80.93    144.16 o 
 -10   6  11     5848.81     5569.10    295.01 o 
  -9   6  11       15.82     -119.74     79.83 o 
  -8   6  11     1457.90     1405.03    145.74 o 
  -7   6  11       21.03       24.09     79.03 o 
  -6   6  11      315.42      337.26     98.14 o 
  -5   6  11       32.03       28.48    130.60 o 
  -4   6  11    11283.96    11768.45    315.29 o 
  -3   6  11       17.60       69.48     73.42 o 
  -2   6  11     5756.88     5885.74    223.26 o 
  -1   6  11        0.63      -41.12     73.17 o 
   0   6  11      183.52      -28.00     74.99 o 
   1   6  11       57.97       44.17     71.96 o 
   2   6  11     4355.99     4405.96    199.62 o 
   3   6  11       19.91       29.67     88.45 o 
   4   6  11     3027.88     3141.49    215.72 o 
   5   6  11       73.02      192.39    230.75 o 
   6   6  11      428.09      127.95    233.18 o 
 -12   7  11      285.19      191.65    231.83 o 
 -11   7  11      714.57      473.97    146.49 o 
 -10   7  11        1.58      -95.60    112.10 o 
  -9   7  11      534.45      772.67    176.95 o 
  -8   7  11      627.24      528.07    112.31 o 
  -7   7  11     5213.92     5421.96    447.82 o 
  -6   7  11     1247.61     1325.36    156.28 o 
  -5   7  11     3344.83     3398.47    337.58 o 
  -4   7  11       37.98      -90.92    139.76 o 
  -3   7  11      247.63      219.31     91.54 o 
  -2   7  11      645.31      543.59    113.55 o 
  -1   7  11     5069.24     5371.46    309.54 o 
   0   7  11      605.42      536.75    114.33 o 
   1   7  11     6883.85     6732.66    234.14 o 
   2   7  11       70.15       96.19     75.45 o 
   3   7  11      297.50      234.20    104.74 o 
   4   7  11        9.50      -60.30    139.89 o 
   5   7  11     1779.05     1925.84    381.43 o 
 -11   8  11      862.41      655.35    274.57 o 
 -10   8  11     2610.73     2349.24    363.96 o 
  -9   8  11      907.49      939.86    150.00 o 
  -8   8  11      979.76     1152.76    158.21 o 
  -7   8  11       78.14     -121.92     85.13 o 
  -6   8  11      258.17      222.66    100.20 o 
  -5   8  11      612.19      770.19    134.89 o 
  -4   8  11     4082.22     3772.74    225.77 o 
  -3   8  11     2786.25     2750.51    326.44 o 
  -2   8  11     2719.35     2717.30    223.77 o 
  -1   8  11      519.66      538.61    117.66 o 
   0   8  11       89.93      150.67    136.52 o 
   1   8  11     1354.69     1181.22    129.81 o 
   2   8  11     2750.93     3034.48    179.59 o 
   3   8  11     1850.31     1979.18    217.06 o 
   4   8  11     2313.70     2156.81    382.96 o 
   5   8  11      404.25      350.97    251.15 o 
 -10   9  11        0.92      -14.75    141.86 o 
  -9   9  11      442.68      213.42    164.66 o 
  -8   9  11     1436.54     1378.68    167.78 o 
  -7   9  11     2008.29     2174.74    196.58 o 
  -6   9  11     2564.88     3018.93    364.51 o 
  -5   9  11      914.38     1168.91    219.52 o 
  -4   9  11      271.85      182.97     95.71 o 
  -3   9  11       55.54       54.64     89.22 o 
  -2   9  11     1562.12     1730.21    174.62 o 
  -1   9  11     1012.15     1116.49    239.04 o 
   0   9  11     2562.15     2753.01    203.38 o 
   1   9  11     1548.39     1604.55    148.28 o 
   2   9  11      639.85      533.99    133.44 o 
   3   9  11       27.84      112.52    107.08 o 
   4   9  11      426.61      232.78    120.13 o 
 -10  10  11      404.35      332.26    219.11 o 
  -9  10  11     2281.12     2273.00    339.15 o 
  -8  10  11      228.49      316.30    135.73 o 
  -7  10  11       59.80     -115.45     95.79 o 
  -6  10  11      103.65       26.99    123.15 o 
  -5  10  11     1881.86     2091.19    194.71 o 
  -4  10  11      403.29      465.03    131.04 o 
  -3  10  11     4536.29     4742.48    260.49 o 
  -2  10  11      247.66      346.74    117.02 o 
  -1  10  11      383.11      209.55    110.41 o 
   0  10  11       19.47       55.41     95.25 o 
   1  10  11      978.46      755.78    170.45 o 
   2  10  11      295.06      417.87    126.92 o 
   3  10  11     2363.57     2362.36    209.64 o 
  -8  11  11     1885.51     2220.57    344.46 o 
  -7  11  11       87.55       37.70    197.60 o 
  -6  11  11     2942.89     3359.94    290.59 o 
  -5  11  11      102.42       60.96    118.72 o 
  -4  11  11      101.75      -24.56    105.41 o 
  -3  11  11      108.34       36.72    113.19 o 
  -2  11  11      817.92      923.89    180.86 o 
  -1  11  11       20.50      -62.37     96.79 o 
   0  11  11     3701.02     3964.77    246.35 o 
   1  11  11       36.08      127.73    112.99 o 
   2  11  11      873.03      827.97    155.32 o 
  -7  12  11       81.34      184.98    140.21 o 
  -6  12  11        6.60       74.93    128.33 o 
  -5  12  11     1119.56     1123.80    197.29 o 
  -4  12  11      224.93      236.94    322.20 o 
  -3  12  11     4447.22     4900.45    432.22 o 
  -2  12  11       17.54      184.84    180.19 o 
  -1  12  11      478.66      360.23    154.17 o 
   0  12  11        0.13      -58.44    122.37 o 
   1  12  11      550.08      532.86    175.31 o 
  -4  13  11       12.95      -29.08    121.09 o 
  -3  13  11       27.64       16.12    121.46 o 
  -2  13  11      840.50      989.30    272.80 o 
 -12   0  12     2639.10     2332.78    501.74 o 
 -10   0  12        7.39      -51.43    124.97 o 
  -8   0  12     5432.77     5849.26    405.64 o 
  -6   0  12    17760.61    17123.25    684.44 o 
  -4   0  12     1437.95     1221.71    185.10 o 
  -2   0  12     6544.58     6723.54    398.75 o 
   0   0  12     4950.63     5118.26    301.87 o 
   2   0  12     1152.90     1256.45    148.97 o 
   4   0  12     1134.91     1366.30    210.42 o 
   6   0  12     3779.82     3180.09    462.44 o 
 -13   1  12      182.96      291.04    227.34 o 
 -12   1  12      129.89      -93.77    230.99 o 
 -11   1  12     2954.23     3346.89    391.94 o 
 -10   1  12      405.35      513.20    112.89 o 
  -9   1  12     5590.56     5744.52    239.71 o 
  -8   1  12      201.02      186.39     92.39 o 
  -7   1  12      107.00      -50.91     81.79 o 
  -6   1  12        3.48       54.17     83.91 o 
  -5   1  12     1583.31     1738.05    149.48 o 
  -4   1  12     1564.41     1582.47    143.29 o 
  -3   1  12    12589.71    12362.23    318.59 o 
  -2   1  12      254.21      180.44     84.69 o 
  -1   1  12     1869.12     1778.98    145.51 o 
   0   1  12        4.46       32.89     68.26 o 
   1   1  12     1722.65     1730.52    128.02 o 
   2   1  12      100.72      123.39     66.71 o 
   3   1  12     7177.33     7081.90    223.48 o 
   4   1  12      267.42      309.46     95.78 o 
   5   1  12     1447.62     1539.55    175.81 o 
   6   1  12        4.27       55.95    152.34 o 
 -12   2  12     1568.75     1566.43    553.84 o 
 -11   2  12      505.30      345.37    468.12 o 
 -10   2  12        5.99       90.48     89.44 o 
  -9   2  12      158.40      143.56     93.46 o 
  -8   2  12     3418.67     3238.90    195.80 o 
  -7   2  12     2518.93     2189.59    212.29 o 
  -6   2  12     4867.21     4824.97    219.52 o 
  -5   2  12     1283.77     1449.11    142.22 o 
  -4   2  12     1235.19     1106.08    139.91 o 
  -3   2  12      195.16       99.84     75.53 o 
  -2   2  12     3360.50     3376.29    181.67 o 
  -1   2  12     2627.77     2714.96    168.60 o 
   0   2  12     6342.68     6212.76    227.88 o 
   1   2  12     1366.89     1275.99    118.29 o 
   2   2  12     2312.74     2287.89    129.09 o 
   3   2  12       22.44       91.77     75.02 o 
   4   2  12     1248.94     1037.04    129.63 o 
   5   2  12     1065.81      889.85    144.96 o 
   6   2  12     2387.17     2602.92    673.83 o 
 -12   3  12      573.25      405.82    327.93 o 
 -11   3  12     1400.65     1633.53    310.95 o 
 -10   3  12     2300.73     2089.44    169.77 o 
  -9   3  12     2337.69     2445.59    181.76 o 
  -8   3  12     1208.67     1147.53    140.40 o 
  -7   3  12        4.06        2.05     84.32 o 
  -6   3  12      510.61      442.05    103.90 o 
  -5   3  12     1351.40     1490.32    143.14 o 
  -4   3  12     5812.33     5391.47    259.71 o 
  -3   3  12     5474.92     5416.49    275.44 o 
  -2   3  12     3592.64     3840.20    262.16 o 
  -1   3  12      515.20      451.62    101.09 o 
   0   3  12        2.03      -62.69     69.12 o 
   1   3  12      886.99      762.96    100.32 o 
   2   3  12     2378.23     2649.10    134.38 o 
   3   3  12     3204.45     3309.20    167.93 o 
   4   3  12     2553.89     2840.01    187.23 o 
   5   3  12      528.27      573.15    132.07 o 
 -12   4  12      265.15      570.53    247.36 o 
 -11   4  12      669.86      803.63    164.55 o 
 -10   4  12        0.34      -30.72     93.55 o 
  -9   4  12     1025.19      891.73    201.60 o 
  -8   4  12     1227.98     1352.41    242.77 o 
  -7   4  12     6124.90     6152.75    247.83 o 
  -6   4  12      838.91      824.24    122.32 o 
  -5   4  12     3812.65     3852.48    204.49 o 
  -4   4  12      276.29       66.19     73.75 o 
  -3   4  12      603.37      446.23     99.95 o 
  -2   4  12      905.00     1198.47    132.13 o 
  -1   4  12     5538.66     5653.73    262.35 o 
   0   4  12      992.52      828.92    139.25 o 
   1   4  12     3973.91     4205.34    178.38 o 
   2   4  12      258.01      274.44     79.32 o 
   3   4  12       33.34       43.72     71.72 o 
   4   4  12       80.56      269.67    100.07 o 
   5   4  12     2973.00     2939.13    218.01 o 
 -12   5  12      845.47     1165.31    443.72 o 
 -11   5  12      252.26      269.53    142.30 o 
 -10   5  12     5771.55     6612.63    329.89 o 
  -9   5  12      190.28       56.49     97.44 o 
  -8   5  12     1988.36     1907.50    166.42 o 
  -7   5  12        8.10      -29.84     92.89 o 
  -6   5  12      992.32     1110.04    204.22 o 
  -5   5  12       56.51      -82.93     69.64 o 
  -4   5  12     9434.31     9496.50    378.33 o 
  -3   5  12      377.34      357.42     96.93 o 
  -2   5  12     4813.18     4518.45    210.01 o 
  -1   5  12       60.22       51.14     74.97 o 
   0   5  12      181.95      269.77     89.87 o 
   1   5  12      137.75       71.98     67.98 o 
   2   5  12     3609.44     3659.50    186.49 o 
   3   5  12      273.35      166.37    113.23 o 
   4   5  12     2496.64     2964.67    325.18 o 
   5   5  12       10.39     -166.27    134.93 o 
 -11   6  12      397.37      354.84    150.70 o 
 -10   6  12        9.69      108.85    123.41 o 
  -9   6  12      594.14      513.69    122.37 o 
  -8   6  12       44.57       78.85     93.45 o 
  -7   6  12     6105.00     6271.56    290.23 o 
  -6   6  12      573.06      452.91    112.38 o 
  -5   6  12     3568.33     3335.37    198.79 o 
  -4   6  12       23.97        5.82     82.10 o 
  -3   6  12      603.26      707.63    132.90 o 
  -2   6  12       25.24      -72.00     79.87 o 
  -1   6  12     4366.29     4978.18    410.05 o 
   0   6  12      169.20      293.01    102.97 o 
   1   6  12     3194.20     3098.46    232.46 o 
   2   6  12       24.66       65.32     81.38 o 
   3   6  12      196.03      305.07    115.78 o 
   4   6  12        1.00      -18.42    121.86 o 
 -11   7  12      150.54      281.35    158.00 o 
 -10   7  12     2907.80     2693.90    243.12 o 
  -9   7  12      333.97      391.07    111.81 o 
  -8   7  12      971.37     1067.79    160.90 o 
  -7   7  12      101.84      -88.43     93.87 o 
  -6   7  12      317.33      179.14    138.09 o 
  -5   7  12      214.54       14.43    248.40 o 
  -4   7  12     5593.39     5254.85    267.01 o 
  -3   7  12      933.50     1123.56    152.49 o 
  -2   7  12     3348.12     3253.60    239.08 o 
  -1   7  12       20.51      -45.40     88.29 o 
   0   7  12      335.08      382.57    218.43 o 
   1   7  12       43.69        0.76     91.16 o 
   2   7  12     4039.83     4046.61    251.26 o 
   3   7  12      953.41     1071.30    160.49 o 
   4   7  12     2443.04     2403.10    274.16 o 
 -10   8  12        5.39      162.28    164.75 o 
  -9   8  12      791.07      785.44    168.01 o 
  -8   8  12      725.42      902.25    150.26 o 
  -7   8  12     2717.98     2576.05    210.12 o 
  -6   8  12     2531.81     2440.09    327.42 o 
  -5   8  12     1123.74     1001.29    158.66 o 
  -4   8  12      136.83      128.81    102.87 o 
  -3   8  12      261.46       92.28    138.87 o 
  -2   8  12      856.30      889.40    147.79 o 
  -1   8  12     2373.24     2306.89    198.87 o 
   0   8  12     1437.23     1341.69    164.47 o 
   1   8  12     1962.43     2154.88    194.82 o 
   2   8  12      178.61      182.72    106.99 o 
   3   8  12       37.62      105.03    106.30 o 
  -9   9  12     1669.20     1465.11    186.75 o 
  -8   9  12      265.06      334.12    126.86 o 
  -7   9  12       85.59       95.23    137.98 o 
  -6   9  12      353.09      376.59    122.61 o 
  -5   9  12     1896.78     1962.44    194.09 o 
  -4   9  12     1673.10     1763.28    185.70 o 
  -3   9  12     2764.67     2505.07    252.91 o 
  -2   9  12      750.19      593.52    136.64 o 
  -1   9  12      444.86      407.15    125.79 o 
   0   9  12       81.12       69.24    103.35 o 
   1   9  12      527.31      633.96    139.61 o 
   2   9  12     1047.45      964.91    156.03 o 
  -8  10  12     1686.79     1576.38    213.37 o 
  -7  10  12      410.45      173.32    119.86 o 
  -6  10  12     2286.88     2666.83    224.84 o 
  -5  10  12      296.47      190.99    119.23 o 
  -4  10  12      168.63       -8.42    132.78 o 
  -3  10  12        2.78      -25.00    101.93 o 
  -2  10  12      993.89      875.77    154.99 o 
  -1  10  12      401.47      389.82    130.97 o 
   0  10  12     2770.36     2824.79    263.53 o 
   1  10  12      280.28      311.76    140.41 o 
  -7  11  12       85.40      145.40    138.65 o 
  -6  11  12        5.48     -164.07    109.38 o 
  -5  11  12     1301.43     1476.92    213.15 o 
  -4  11  12        4.96       -2.29    119.81 o 
  -3  11  12     2585.31     2525.24    256.16 o 
  -2  11  12       14.58     -151.68    101.12 o 
  -1  11  12      430.53      186.93    130.43 o 
   0  11  12        0.01      -28.10    107.60 o 
 -11   0  13     3109.96     2910.51    582.19 o 
  -9   0  13     5457.27     6141.94    460.02 o 
  -7   0  13      311.08      334.66    229.92 o 
  -5   0  13     2798.74     2553.95    254.03 o 
  -3   0  13     6658.61     6576.97    367.92 o 
  -1   0  13      421.15      408.07    137.14 o 
   1   0  13      838.38      717.92    193.65 o 
   3   0  13     6492.65     5760.39    380.59 o 
 -12   1  13     1395.60      996.75    294.65 o 
 -11   1  13      142.43      102.79    136.08 o 
 -10   1  13      102.40       86.32    104.45 o 
  -9   1  13       14.80      -10.78     94.03 o 
  -8   1  13     3749.25     3892.15    221.61 o 
  -7   1  13      533.83      638.56    122.05 o 
  -6   1  13     9008.31     9199.64    656.63 o 
  -5   1  13      103.48       60.27     85.12 o 
  -4   1  13      146.16        5.90     85.18 o 
  -3   1  13      150.88      118.22     89.46 o 
  -2   1  13     3258.36     3427.97    196.09 o 
  -1   1  13      629.52      636.82    112.76 o 
   0   1  13     6126.78     6196.61    242.21 o 
   1   1  13      158.96      138.23     89.72 o 
   2   1  13     1389.69     1583.44    121.11 o 
   3   1  13       18.11       54.57     87.98 o 
   4   1  13      729.49      870.15    134.27 o 
 -12   2  13      400.46      177.99    398.00 o 
 -11   2  13     1998.52     2088.71    233.15 o 
 -10   2  13      955.24      871.70    137.51 o 
  -9   2  13     3078.30     2967.72    200.80 o 
  -8   2  13      653.64      702.38    164.56 o 
  -7   2  13        6.45      -33.00     86.17 o 
  -6   2  13       45.37      146.27     94.76 o 
  -5   2  13     2562.91     2476.37    303.04 o 
  -4   2  13     1331.43     1272.51    141.63 o 
  -3   2  13     4520.99     4651.98    220.56 o 
  -2   2  13      704.70      722.12    116.06 o 
  -1   2  13      811.86      950.66    125.08 o 
   0   2  13        8.84      -42.93     75.28 o 
   1   2  13      820.49      692.88    118.20 o 
   2   2  13      985.21      835.95    157.56 o 
   3   2  13     4133.01     3687.55    211.35 o 
   4   2  13     1077.94     1028.63    143.90 o 
 -11   3  13      521.36      589.59    164.81 o 
 -10   3  13       19.88       97.86    102.72 o 
  -9   3  13      371.74      300.97    115.76 o 
  -8   3  13     2509.01     2316.67    184.97 o 
  -7   3  13     3050.92     3340.67    207.68 o 
  -6   3  13     1717.67     1632.56    162.31 o 
  -5   3  13     1283.53     1354.21    149.20 o 
  -4   3  13       63.00       29.57    117.98 o 
  -3   3  13       69.44      121.72     83.40 o 
  -2   3  13     1252.96     1314.55    142.47 o 
  -1   3  13     3494.13     3579.78    198.73 o 
   0   3  13     3133.29     2906.32    183.12 o 
   1   3  13     2915.30     2906.84    180.84 o 
   2   3  13      942.26      879.07    131.59 o 
   3   3  13       52.18      -91.49     82.30 o 
   4   3  13      394.53      548.20    136.12 o 
 -11   4  13      747.91      819.18    207.66 o 
 -10   4  13     3423.21     3740.99    253.77 o 
  -9   4  13     1058.44      957.72    145.80 o 
  -8   4  13     1418.02     1226.61    155.22 o 
  -7   4  13        0.94      -77.34     83.98 o 
  -6   4  13      661.85      682.91    129.80 o 
  -5   4  13      985.76     1116.95    139.04 o 
  -4   4  13     4185.93     4271.87    388.56 o 
  -3   4  13     1399.74     1191.84    140.44 o 
  -2   4  13     3831.40     3902.79    210.95 o 
  -1   4  13       69.95       -1.43     79.86 o 
   0   4  13       11.32       -8.84     81.40 o 
   1   4  13      345.30      295.48     97.54 o 
   2   4  13     2397.69     2395.38    182.21 o 
   3   4  13     1078.08     1030.40    136.21 o 
   4   4  13     2122.97     2349.90    509.70 o 
 -11   5  13      538.25      627.14    176.00 o 
 -10   5  13        3.76      247.27    119.52 o 
  -9   5  13      657.47      632.77    140.59 o 
  -8   5  13      208.33      162.56    117.29 o 
  -7   5  13     5156.49     5478.15    253.56 o 
  -6   5  13      210.87      209.92    137.07 o 
  -5   5  13     1959.91     1949.04    235.21 o 
  -4   5  13        2.14      -16.78     81.35 o 
  -3   5  13      471.72      607.67    202.30 o 
  -2   5  13      221.89      350.03    104.36 o 
  -1   5  13     4141.84     4249.58    215.73 o 
   0   5  13      120.15       43.64     85.11 o 
   1   5  13     3503.90     3512.57    235.61 o 
   2   5  13      126.84      141.77    104.47 o 
   3   5  13      136.76       45.20    107.30 o 
 -10   6  13     3300.19     3248.13    240.78 o 
  -9   6  13       34.26      179.82    109.57 o 
  -8   6  13     1694.65     1534.49    167.84 o 
  -7   6  13        2.07      -23.86     99.00 o 
  -6   6  13      463.22      465.11    157.42 o 
  -5   6  13        3.71     -131.22    118.43 o 
  -4   6  13     4293.19     4393.19    255.06 o 
  -3   6  13       17.98      -47.76     93.57 o 
  -2   6  13     4075.63     3562.69    233.66 o 
  -1   6  13      121.36       39.97    107.45 o 
   0   6  13       50.90      120.72    102.14 o 
   1   6  13       19.76      -21.07     99.27 o 
   2   6  13     3548.64     3171.23    235.79 o 
   3   6  13      156.73      192.97    121.88 o 
 -10   7  13       13.41       19.38    164.45 o 
  -9   7  13      710.02      744.31    230.18 o 
  -8   7  13       58.35       76.61    115.79 o 
  -7   7  13     2795.06     2819.95    227.55 o 
  -6   7  13      971.80     1088.79    165.52 o 
  -5   7  13     1810.01     1771.06    189.85 o 
  -4   7  13      106.03      151.81    111.38 o 
  -3   7  13      166.82      284.71    147.18 o 
  -2   7  13      230.34      251.31    109.51 o 
  -1   7  13     3071.63     3294.15    255.05 o 
   0   7  13      506.30      548.52    138.36 o 
   1   7  13     1678.41     1915.94    196.24 o 
   2   7  13       10.85       40.83    104.47 o 
  -9   8  13      819.85      931.56    171.03 o 
  -8   8  13      626.89      795.13    158.11 o 
  -7   8  13       19.64      -69.06    106.50 o 
  -6   8  13      749.47      796.91    153.16 o 
  -5   8  13      710.75      589.80    241.36 o 
  -4   8  13     2273.78     2539.55    219.62 o 
  -3   8  13     1367.85     1480.74    210.57 o 
  -2   8  13     1816.60     1952.13    198.25 o 
  -1   8  13      161.46       61.17    108.23 o 
   0   8  13        2.18      -23.75    100.06 o 
   1   8  13       83.06      100.42    114.15 o 
  -8   9  13     1168.01     1021.11    178.27 o 
  -7   9  13      938.01     1087.60    191.83 o 
  -6   9  13     1793.00     1929.95    206.15 o 
  -5   9  13      506.17      615.41    172.10 o 
  -4   9  13       95.01      359.49    128.23 o 
  -3   9  13       14.99     -116.38     99.43 o 
  -2   9  13      963.80      961.43    166.86 o 
  -1   9  13     1178.33      846.55    153.44 o 
   0   9  13     1650.06     1353.32    183.15 o 
  -6  10  13       64.29      -46.29    117.86 o 
  -5  10  13     1425.38     1550.91    271.15 o 
  -4  10  13      383.13      360.11    137.48 o 
  -3  10  13     2604.66     2458.88    228.94 o 
  -2  10  13      295.04      116.94    218.59 o 
 -10   0  14       38.27      271.70    176.09 o 
  -8   0  14     2282.69     2470.30    285.81 o 
  -6   0  14     5895.75     5300.71    633.36 o 
  -4   0  14      709.41      478.01    222.70 o 
  -2   0  14     2234.59     2506.07    262.32 o 
   0   0  14     6789.43     6291.93    369.31 o 
   2   0  14      221.99      325.09    153.69 o 
 -11   1  14     2393.62     2245.10    250.55 o 
 -10   1  14      254.77      123.69    113.16 o 
  -9   1  14     2368.30     2497.55    270.20 o 
  -8   1  14      133.28      223.81    109.64 o 
  -7   1  14       26.58      -70.68     90.45 o 
  -6   1  14       64.88      -73.53     90.52 o 
  -5   1  14     4218.81     4159.63    289.13 o 
  -4   1  14      113.72      122.37     95.49 o 
  -3   1  14     4182.55     4194.41    226.34 o 
  -2   1  14      169.75       81.55     92.69 o 
  -1   1  14      603.79      396.80    125.27 o 
   0   1  14       52.53      -48.57     88.14 o 
   1   1  14      720.10      493.27    118.81 o 
   2   1  14      401.08      472.00    136.67 o 
 -10   2  14        0.16       -8.58    107.89 o 
  -9   2  14      177.02      -70.27    100.73 o 
  -8   2  14     2556.28     2061.72    188.48 o 
  -7   2  14     1848.65     1995.65    183.92 o 
  -6   2  14     3152.50     2798.51    204.07 o 
  -5   2  14      699.17      825.57    175.12 o 
  -4   2  14      514.86      381.91    115.91 o 
  -3   2  14      355.00      183.49     99.97 o 
  -2   2  14     1191.15     1138.07    146.71 o 
  -1   2  14     1281.94     1281.42    196.99 o 
   0   2  14     3779.31     3999.47    220.82 o 
   1   2  14      623.67      633.77    124.48 o 
   2   2  14      407.85      252.98    115.53 o 
 -10   3  14     1656.50     1539.47    175.57 o 
  -9   3  14     1054.94     1015.20    154.44 o 
  -8   3  14      739.30      789.72    138.97 o 
  -7   3  14      103.71      171.64    108.70 o 
  -6   3  14      753.99      973.62    145.32 o 
  -5   3  14     1354.63     1272.10    156.68 o 
  -4   3  14     2122.99     2127.20    210.71 o 
  -3   3  14     1921.75     2071.59    219.96 o 
  -2   3  14     1999.88     1846.64    169.97 o 
  -1   3  14      403.26      227.98    106.11 o 
   0   3  14        6.40      -56.21    100.47 o 
   1   3  14      851.34      971.91    142.92 o 
   2   3  14     1482.76     1365.06    163.09 o 
 -10   4  14        1.43      -49.26    106.71 o 
  -9   4  14      815.16      928.59    151.87 o 
  -8   4  14      350.06      434.01    124.53 o 
  -7   4  14     3884.47     4178.62    248.70 o 
  -6   4  14     1062.89     1168.92    153.15 o 
  -5   4  14     1226.53     1011.96    149.99 o 
  -4   4  14        2.85       26.37     89.91 o 
  -3   4  14      120.69      152.81     97.86 o 
  -2   4  14      284.62      348.68    108.79 o 
  -1   4  14     3448.99     3143.29    219.87 o 
   0   4  14      673.04      470.78    119.25 o 
   1   4  14     2516.51     2344.34    182.66 o 
   2   4  14      109.58      135.23    107.42 o 
  -9   5  14       95.97      105.30    113.51 o 
  -8   5  14     1741.06     1931.82    187.92 o 
  -7   5  14       88.28       46.85    100.86 o 
  -6   5  14      942.24      838.81    140.15 o 
  -5   5  14       46.72       19.40    119.34 o 
  -4   5  14     3407.11     3303.33    213.48 o 
  -3   5  14      254.39      135.81    109.52 o 
  -2   5  14     2484.00     2569.13    194.25 o 
  -1   5  14        1.20      -35.46    102.26 o 
   0   5  14       64.60        9.80    100.06 o 
   1   5  14       42.28      156.40    116.40 o 
  -9   6  14      663.85      400.27    134.05 o 
  -8   6  14       25.16      -71.18    127.39 o 
  -7   6  14     3749.15     3726.05    235.61 o 
  -6   6  14        5.37      -44.24     96.12 o 
  -5   6  14     1731.29     1729.81    195.22 o 
  -4   6  14       54.18      -53.25    108.25 o 
  -3   6  14      406.42      420.37    136.77 o 
  -2   6  14       22.37      116.68    109.21 o 
  -1   6  14     3383.82     3188.85    319.99 o 
   0   6  14       30.01     -138.80    106.47 o 
   1   6  14     1174.11     1060.65    292.38 o 
  -8   7  14     1124.25      889.29    165.01 o 
  -7   7  14       36.16       38.30    113.27 o 
  -6   7  14      675.75      649.12    281.60 o 
  -5   7  14      221.38       24.24    129.31 o 
  -4   7  14     2428.14     2443.21    226.45 o 
  -3   7  14      400.62      319.31    198.18 o 
  -2   7  14     1826.36     1865.74    201.85 o 
  -1   7  14       46.31       34.37    109.55 o 
   0   7  14        2.18      -30.12    109.15 o 
  -6   8  14      856.95      761.24    209.47 o 
  -5   8  14      779.52      936.53    172.12 o 
  -4   8  14      166.21       86.10    116.22 o 
  -3   8  14       39.17      -76.78    122.16 o 
  -2   8  14      394.58      417.38    143.26 o 
  -9   0  15     2095.91     2376.02    299.78 o 
  -7   0  15      116.66      -38.01    155.49 o 
  -5   0  15     4021.32     4030.29    337.10 o 
  -3   0  15     3832.87     4641.34    350.21 o 
  -1   0  15      577.48      567.49    177.97 o 
  -9   1  15       21.03      -14.92    112.69 o 
  -8   1  15     2021.53     1922.32    198.44 o 
  -7   1  15      245.98      392.98    126.67 o 
  -6   1  15     2442.95     2695.55    212.54 o 
  -5   1  15      667.08      672.50    139.76 o 
  -4   1  15      539.91      326.69    124.67 o 
  -3   1  15      102.60      -70.04    100.34 o 
  -2   1  15     1567.86     1438.94    168.29 o 
  -1   1  15      423.12      279.38    115.08 o 
   0   1  15     4879.06     4832.82    250.06 o 
  -9   2  15     1435.94     1384.19    177.64 o 
  -8   2  15      457.79      524.78    160.55 o 
  -7   2  15       49.14      -60.23    103.65 o 
  -6   2  15      303.35       97.78    115.04 o 
  -5   2  15     2463.32     2668.21    237.16 o 
  -4   2  15      382.36      362.46    120.96 o 
  -3   2  15     2051.44     2033.51    204.61 o 
  -2   2  15      674.01      612.07    136.76 o 
  -1   2  15      659.32      467.86    128.73 o 
   0   2  15       18.13       12.73    104.70 o 
  -8   3  15     1027.44      840.64    184.02 o 
  -7   3  15     1527.77     1528.54    180.22 o 
  -6   3  15     1140.45     1209.69    165.77 o 
  -5   3  15     1245.57      918.05    185.66 o 
  -4   3  15      243.85      -57.47    192.47 o 
  -3   3  15       37.06     -139.54     93.03 o 
  -2   3  15      731.90      998.18    163.72 o 
  -1   3  15     1982.24     1642.62    177.41 o 
   0   3  15     1948.55     1933.41    182.72 o 
  -8   4  15      895.78      989.53    163.02 o 
  -7   4  15       12.92      187.45    118.91 o 
  -6   4  15      241.79      211.13    119.38 o 
  -5   4  15      560.36      831.94    154.87 o 
  -4   4  15     1977.74     1961.93    189.76 o 
  -3   4  15      764.61      982.86    153.43 o 
  -2   4  15     2255.34     2483.11    199.21 o 
  -1   4  15      133.80      164.53    113.70 o 
  -7   5  15     2674.24     2732.40    218.71 o 
  -6   5  15      126.80       42.93    106.85 o 
  -5   5  15     1473.44     1497.10    204.41 o 
  -4   5  15       40.29       19.25    110.25 o 
  -3   5  15      181.73       99.46    125.16 o 
  -2   5  15      125.84      162.36    123.98 o 
  -5   6  15       55.56     -154.45    102.96 o 
  -4   6  15     2276.22     2338.06    271.76 o 
                                                 
